# Supplementary material for: Comprehensive analysis reveals CCDC60 as a potential biomarker correlated with prognosis and immune infiltration of head and neck squamous cell carcinoma
Source: Front Oncol. 2023 Mar 30;13:1113781. doi: 10.3389/fonc.2023.1113781 (PMC10098326; doi:10.3389/fonc.2023.1113781)
Supplement: Supplementary Material 1 — HNSCC patients’ detailed clinical information. [file Table_1.xlsx]

## Sheet: Sheet1
	Tumors	ID Number	Name	Sex	Age	Alcohol history	Tobacco smoking history	TNM stage
Lymph node metastasis group
	Ho 390	18147753	fuliang wang	Male	74	Yes	Yes	T2N1M0
	Ho 395	18123501	zhongpeng tan	Male	56	Yes	No	T1N1M0
	Ho 419	18139773	jun yue	Male	47	Yes	Yes	T1N1M0
	Ho 452	18118356	pu tian	Male	50	Yes	Yes	T1N1M0
	Ho 455	18128491	weiyan wang	Male	55	No	Yes	T2N2M0
	Ho 492	18124784	zhenyong ge	Male	62	Yes	No	T1N1M0
	Ho 586	18147164	dongshan du	Male	75	Yes	Yes	T2N2M0
	Ho 590	18059559	xiuhu liang	Male	61	Yes	Yes	T1N1M0
No lymph node metastasis group
	Ho 476	18099175	shutang zhang	Male	61	Yes	Yes	T2N0M0
	Ho 480	18150945	qijun yuan	Male	60	Yes	Yes	T1N0M0
	Ho 493	18150141	quansheng liang	Male	49	Yes	No	T1N0M0
	Ho 502	18035426	changmao li	Male	72	No	Yes	T1N0M0
	Ho 512	18029542	fengjun wang	Male	76	Yes	Yes	T1N0M0
	Ho 530	18164293	liuhai sun	Male	46	Yes	Yes	T1N0M0
	Ho 532	19016441	zhishun li	Male	50	Yes	Yes	T1N0M0
	Ho 568	19056880	xingjian gao	Male	48	Yes	Yes	T1N0M0
	Ho 577	19055608	zhenguo wang	Male	46	Yes	Yes	T1N0M0
	Ho 619	18025028	xiuhua li	Female	62	No	No	T1N0M0
	Ho 622	18098149	baoyu liu	Male	71	Yes	Yes	T1N0M0
	Ho 636	19139337	pengjie hou	Male	55	Yes	Yes	T1N0M0
	Ho 650	20000453	zhichao wang	Male	75	Yes	Yes	T1N0M0
	Ho 659	19160147	xuelan zhang	Male	63	Yes	Yes	T1N0M0
	Ho 665	20039308	hongpeng yao	Male	65	Yes	No	T1N0M0
