# Supplementary material for: Comprehensive analysis reveals CCDC60 as a potential biomarker correlated with prognosis and immune infiltration of head and neck squamous cell carcinoma
Source: Front Oncol. 2023 Mar 30;13:1113781. doi: 10.3389/fonc.2023.1113781 (PMC10098326; doi:10.3389/fonc.2023.1113781)
Supplement: Supplementary Material 2 — Datasets of HNSC samples from TCGA database. [file Table_2.xlsx]

## Sheet: Sheet1
sample_id	gene	status	expr
TCGA-CV-6933-11A-01R-1915-07	CCDC60	Normal	0.905259
TCGA-CV-6934-11A-01R-1915-07	CCDC60	Normal	5.59379
TCGA-CV-6935-11A-01R-1915-07	CCDC60	Normal	2.2462
TCGA-CV-6936-11A-01R-1915-07	CCDC60	Normal	0.0850623
TCGA-CV-6938-11A-01R-1915-07	CCDC60	Normal	0.0239603
TCGA-CV-6939-11A-01R-1915-07	CCDC60	Normal	0.393259
TCGA-CV-6943-11A-01R-1915-07	CCDC60	Normal	0.426285
TCGA-CV-6955-11A-01R-2016-07	CCDC60	Normal	2.95055
TCGA-CV-6956-11A-01R-2016-07	CCDC60	Normal	2.60855
TCGA-CV-6959-11A-01R-1915-07	CCDC60	Normal	0.136481
TCGA-CV-6960-11A-01R-2016-07	CCDC60	Normal	2.36325
TCGA-CV-6961-11A-01R-1915-07	CCDC60	Normal	0.199705
TCGA-CV-6962-11A-01R-1915-07	CCDC60	Normal	2.09234
TCGA-CV-7091-11A-01R-2016-07	CCDC60	Normal	0.0237206
TCGA-CV-7097-11A-01R-2016-07	CCDC60	Normal	0.98678
TCGA-CV-7101-11A-01R-2016-07	CCDC60	Normal	2.53061
TCGA-CV-7103-11A-01R-2016-07	CCDC60	Normal	0.544411
TCGA-CV-7177-11A-01R-2016-07	CCDC60	Normal	1.84886
TCGA-CV-7178-11A-01R-2016-07	CCDC60	Normal	0.71168
TCGA-CV-7183-11A-01R-2016-07	CCDC60	Normal	1.01288
TCGA-CV-7235-11A-01R-2016-07	CCDC60	Normal	0.612602
TCGA-CV-7238-11A-01R-2016-07	CCDC60	Normal	0.860343
TCGA-CV-7242-11A-01R-2016-07	CCDC60	Normal	1.55167
TCGA-CV-7245-11A-01R-2016-07	CCDC60	Normal	0.304991
TCGA-CV-7250-11A-01R-2016-07	CCDC60	Normal	1.69729
TCGA-CV-7252-11A-01R-2016-07	CCDC60	Normal	0.0753504
TCGA-CV-7255-11A-01R-2016-07	CCDC60	Normal	2.16517
TCGA-CV-7261-11A-01R-2016-07	CCDC60	Normal	1.54388
TCGA-CV-7406-11A-01R-2081-07	CCDC60	Normal	0.639407
TCGA-CV-7416-11A-01R-2081-07	CCDC60	Normal	1.0277
TCGA-CV-7423-11A-01R-2081-07	CCDC60	Normal	0.175791
TCGA-CV-7424-11A-01R-2081-07	CCDC60	Normal	2.64104
TCGA-CV-7425-11A-01R-2081-07	CCDC60	Normal	0
TCGA-CV-7432-11A-01R-2132-07	CCDC60	Normal	0.719197
TCGA-CV-7434-11A-01R-2132-07	CCDC60	Normal	1.80671
TCGA-CV-7437-11A-01R-2132-07	CCDC60	Normal	2.56525
TCGA-CV-7438-11A-01R-2132-07	CCDC60	Normal	0.761509
TCGA-CV-7440-11A-01R-2187-07	CCDC60	Normal	3.7549
TCGA-H7-A6C4-11A-21R-A466-07	CCDC60	Normal	0.0208264
TCGA-H7-A6C5-11A-11R-A30B-07	CCDC60	Normal	5.15715
TCGA-HD-8635-11A-01R-2403-07	CCDC60	Normal	1.94951
TCGA-HD-A6HZ-11A-11R-A31N-07	CCDC60	Normal	0.375757
TCGA-HD-A6I0-11A-11R-A31N-07	CCDC60	Normal	0.10053
TCGA-WA-A7GZ-11A-11R-A34R-07	CCDC60	Normal	0.248972
TCGA-4P-AA8J-01A-11R-A39I-07	CCDC60	Tumor	0.0896196
TCGA-BA-4074-01A-01R-1436-07	CCDC60	Tumor	0.0344595
TCGA-BA-4075-01A-01R-1436-07	CCDC60	Tumor	0.0269827
TCGA-BA-4076-01A-01R-1436-07	CCDC60	Tumor	0.0514506
TCGA-BA-4077-01B-01R-1436-07	CCDC60	Tumor	0.764685
TCGA-BA-4078-01A-01R-1436-07	CCDC60	Tumor	0.151373
TCGA-BA-5151-01A-01R-1436-07	CCDC60	Tumor	0.0145648
TCGA-BA-5152-01A-02R-1873-07	CCDC60	Tumor	0.0135675
TCGA-BA-5153-01A-01R-1436-07	CCDC60	Tumor	0.976263
TCGA-BA-5555-01A-01R-1514-07	CCDC60	Tumor	0.603387
TCGA-BA-5556-01A-01R-1514-07	CCDC60	Tumor	0.0199226
TCGA-BA-5557-01A-01R-1514-07	CCDC60	Tumor	0
TCGA-BA-5558-01A-01R-1514-07	CCDC60	Tumor	0
TCGA-BA-5559-01A-01R-1514-07	CCDC60	Tumor	1.37743
TCGA-BA-6868-01B-12R-1915-07	CCDC60	Tumor	0.0965832
TCGA-BA-6869-01A-11R-1873-07	CCDC60	Tumor	0.868018
TCGA-BA-6870-01A-11R-1873-07	CCDC60	Tumor	0.184717
TCGA-BA-6871-01A-11R-1873-07	CCDC60	Tumor	0.156124
TCGA-BA-6872-01A-11R-1873-07	CCDC60	Tumor	0.0292287
TCGA-BA-6873-01A-11R-1873-07	CCDC60	Tumor	0.160358
TCGA-BA-7269-01A-11R-2016-07	CCDC60	Tumor	0.0387464
TCGA-BA-A4IF-01A-11R-A266-07	CCDC60	Tumor	0.223987
TCGA-BA-A4IG-01A-11R-A266-07	CCDC60	Tumor	0.936582
TCGA-BA-A4IH-01A-11R-A266-07	CCDC60	Tumor	3.92436
TCGA-BA-A4II-01A-11R-A266-07	CCDC60	Tumor	0.20151
TCGA-BA-A6D8-01A-31R-A31N-07	CCDC60	Tumor	0.0303972
TCGA-BA-A6DA-01A-31R-A31N-07	CCDC60	Tumor	0.0250548
TCGA-BA-A6DB-01A-11R-A30B-07	CCDC60	Tumor	0.790872
TCGA-BA-A6DD-01A-12R-A31N-07	CCDC60	Tumor	0.0447549
TCGA-BA-A6DE-01A-22R-A31N-07	CCDC60	Tumor	0
TCGA-BA-A6DG-01A-21R-A30B-07	CCDC60	Tumor	0.0459129
TCGA-BA-A6DI-01A-11R-A30B-07	CCDC60	Tumor	2.79938
TCGA-BA-A6DJ-01A-11R-A30B-07	CCDC60	Tumor	0
TCGA-BA-A6DL-01A-21R-A30B-07	CCDC60	Tumor	0.0770063
TCGA-BA-A8YP-01A-11R-A39I-07	CCDC60	Tumor	0
TCGA-BB-4217-01A-11R-2081-07	CCDC60	Tumor	0.84917
TCGA-BB-4223-01A-01R-1436-07	CCDC60	Tumor	0.291404
TCGA-BB-4224-01A-01R-1436-07	CCDC60	Tumor	0.27613
TCGA-BB-4225-01A-01R-1436-07	CCDC60	Tumor	0.18817
TCGA-BB-4227-01A-01R-1873-07	CCDC60	Tumor	0.0515779
TCGA-BB-4228-01A-01R-1436-07	CCDC60	Tumor	0.758476
TCGA-BB-8596-01A-11R-2403-07	CCDC60	Tumor	0.996721
TCGA-BB-8601-01A-11R-2403-07	CCDC60	Tumor	0.0346523
TCGA-BB-A5HU-01A-11R-A28V-07	CCDC60	Tumor	0
TCGA-BB-A5HY-01A-11R-A28V-07	CCDC60	Tumor	0
TCGA-BB-A5HZ-01A-21R-A28V-07	CCDC60	Tumor	0
TCGA-BB-A6UM-01A-12R-A34R-07	CCDC60	Tumor	0.043306
TCGA-BB-A6UO-01A-12R-A34R-07	CCDC60	Tumor	0
TCGA-C9-A47Z-01A-11R-A24H-07	CCDC60	Tumor	0
TCGA-C9-A480-01A-12R-A24H-07	CCDC60	Tumor	0
TCGA-CN-4722-01A-01R-1436-07	CCDC60	Tumor	0.223684
TCGA-CN-4723-01A-01R-1436-07	CCDC60	Tumor	0.447204
TCGA-CN-4725-01A-01R-1436-07	CCDC60	Tumor	0.0165056
TCGA-CN-4726-01A-01R-1436-07	CCDC60	Tumor	0
TCGA-CN-4727-01A-01R-1436-07	CCDC60	Tumor	0.0271461
TCGA-CN-4728-01A-01R-1436-07	CCDC60	Tumor	0
TCGA-CN-4729-01A-01R-1436-07	CCDC60	Tumor	0.0797341
TCGA-CN-4730-01A-01R-1436-07	CCDC60	Tumor	0.0356111
TCGA-CN-4731-01A-01R-1436-07	CCDC60	Tumor	0.023049
TCGA-CN-4733-01A-02R-1873-07	CCDC60	Tumor	0.0223128
TCGA-CN-4734-01A-01R-1436-07	CCDC60	Tumor	0.0824137
TCGA-CN-4735-01A-01R-1436-07	CCDC60	Tumor	1.07971
TCGA-CN-4736-01A-01R-1436-07	CCDC60	Tumor	0.0244333
TCGA-CN-4737-01A-01R-1436-07	CCDC60	Tumor	0.056639
TCGA-CN-4738-01A-02R-1514-07	CCDC60	Tumor	2.51605
TCGA-CN-4739-01A-02R-1514-07	CCDC60	Tumor	2.25583
TCGA-CN-4740-01A-01R-1436-07	CCDC60	Tumor	0.0199654
TCGA-CN-4741-01A-01R-1436-07	CCDC60	Tumor	0.822706
TCGA-CN-4742-01A-02R-1514-07	CCDC60	Tumor	0
TCGA-CN-5355-01A-01R-1436-07	CCDC60	Tumor	0.0680093
TCGA-CN-5356-01A-01R-1436-07	CCDC60	Tumor	0.0742801
TCGA-CN-5358-01A-01R-1514-07	CCDC60	Tumor	0.0216503
TCGA-CN-5359-01A-01R-1436-07	CCDC60	Tumor	0.0617602
TCGA-CN-5360-01A-01R-1436-07	CCDC60	Tumor	2.34177
TCGA-CN-5361-01A-01R-1436-07	CCDC60	Tumor	0.523297
TCGA-CN-5363-01A-01R-1436-07	CCDC60	Tumor	0
TCGA-CN-5364-01A-01R-1436-07	CCDC60	Tumor	0.105134
TCGA-CN-5365-01A-01R-1436-07	CCDC60	Tumor	0.0886613
TCGA-CN-5366-01A-01R-1436-07	CCDC60	Tumor	0.166017
TCGA-CN-5367-01A-01R-1436-07	CCDC60	Tumor	0.0422086
TCGA-CN-5369-01A-01R-1436-07	CCDC60	Tumor	0.111367
TCGA-CN-5370-01A-01R-2016-07	CCDC60	Tumor	0.0749755
TCGA-CN-5373-01A-01R-1436-07	CCDC60	Tumor	0
TCGA-CN-5374-01A-01R-1436-07	CCDC60	Tumor	2.89487
TCGA-CN-6010-01A-11R-1686-07	CCDC60	Tumor	1.97908
TCGA-CN-6011-01A-11R-1686-07	CCDC60	Tumor	0.0366562
TCGA-CN-6012-01A-11R-1686-07	CCDC60	Tumor	1.72448
TCGA-CN-6013-01A-11R-1686-07	CCDC60	Tumor	0.0898085
TCGA-CN-6016-01A-11R-1686-07	CCDC60	Tumor	0
TCGA-CN-6017-01A-11R-1686-07	CCDC60	Tumor	0
TCGA-CN-6018-01A-11R-1686-07	CCDC60	Tumor	0
TCGA-CN-6019-01A-11R-1686-07	CCDC60	Tumor	0.201112
TCGA-CN-6020-01A-11R-1686-07	CCDC60	Tumor	0.200767
TCGA-CN-6021-01A-11R-1686-07	CCDC60	Tumor	0.0874859
TCGA-CN-6022-01A-21R-1686-07	CCDC60	Tumor	0
TCGA-CN-6023-01A-11R-1686-07	CCDC60	Tumor	1.09626
TCGA-CN-6024-01A-11R-1686-07	CCDC60	Tumor	0
TCGA-CN-6988-01A-11R-1915-07	CCDC60	Tumor	0.194291
TCGA-CN-6989-01A-11R-1915-07	CCDC60	Tumor	0
TCGA-CN-6992-01A-11R-1915-07	CCDC60	Tumor	0.391577
TCGA-CN-6994-01A-11R-1915-07	CCDC60	Tumor	0.0316429
TCGA-CN-6995-01A-31R-2016-07	CCDC60	Tumor	0
TCGA-CN-6996-01A-11R-1915-07	CCDC60	Tumor	0
TCGA-CN-6997-01A-11R-2016-07	CCDC60	Tumor	0.121485
TCGA-CN-6998-01A-23R-2016-07	CCDC60	Tumor	0
TCGA-CN-A497-01A-11R-A24H-07	CCDC60	Tumor	0
TCGA-CN-A498-01A-11R-A24H-07	CCDC60	Tumor	0.251505
TCGA-CN-A499-01A-11R-A24H-07	CCDC60	Tumor	0.0809111
TCGA-CN-A49A-01A-11R-A24H-07	CCDC60	Tumor	0.0561668
TCGA-CN-A49B-01A-31R-A24H-07	CCDC60	Tumor	1.31687
TCGA-CN-A49C-01A-11R-A24H-07	CCDC60	Tumor	1.93017
TCGA-CN-A63T-01A-11R-A28V-07	CCDC60	Tumor	0.0230317
TCGA-CN-A63U-01A-11R-A30B-07	CCDC60	Tumor	0.0686422
TCGA-CN-A63V-01A-11R-A466-07	CCDC60	Tumor	0.209189
TCGA-CN-A63W-01A-11R-A30B-07	CCDC60	Tumor	0.0409964
TCGA-CN-A641-01A-11R-A30B-07	CCDC60	Tumor	0.147913
TCGA-CN-A642-01A-12R-A30B-07	CCDC60	Tumor	0
TCGA-CN-A6UY-01A-12R-A34R-07	CCDC60	Tumor	0.83564
TCGA-CN-A6V3-01A-12R-A34R-07	CCDC60	Tumor	1.57956
TCGA-CN-A6V6-01A-12R-A34R-07	CCDC60	Tumor	3.01598
TCGA-CN-A6V7-01A-12R-A34R-07	CCDC60	Tumor	1.07194
TCGA-CQ-5323-01A-01R-1686-07	CCDC60	Tumor	0.101259
TCGA-CQ-5324-01A-01R-1686-07	CCDC60	Tumor	0.0614061
TCGA-CQ-5325-01A-01R-1686-07	CCDC60	Tumor	0
TCGA-CQ-5326-01A-01R-1873-07	CCDC60	Tumor	0.0210073
TCGA-CQ-5327-01A-01R-1686-07	CCDC60	Tumor	0.022945
TCGA-CQ-5329-01A-01R-1686-07	CCDC60	Tumor	0
TCGA-CQ-5330-01A-01R-1686-07	CCDC60	Tumor	0.148413
TCGA-CQ-5331-01A-02R-1873-07	CCDC60	Tumor	0
TCGA-CQ-5332-01A-01R-1686-07	CCDC60	Tumor	0
TCGA-CQ-5333-01A-01R-2403-07	CCDC60	Tumor	0
TCGA-CQ-5334-01A-01R-1686-07	CCDC60	Tumor	0
TCGA-CQ-6218-01A-11R-1915-07	CCDC60	Tumor	0.0176138
TCGA-CQ-6219-01A-11R-1915-07	CCDC60	Tumor	0.0431673
TCGA-CQ-6220-01A-11R-1915-07	CCDC60	Tumor	0
TCGA-CQ-6221-01A-11R-2081-07	CCDC60	Tumor	0.0739576
TCGA-CQ-6222-01A-11R-1915-07	CCDC60	Tumor	0.591845
TCGA-CQ-6223-01A-11R-1915-07	CCDC60	Tumor	0.630456
TCGA-CQ-6224-01A-11R-1915-07	CCDC60	Tumor	0
TCGA-CQ-6225-01A-11R-1915-07	CCDC60	Tumor	0.182919
TCGA-CQ-6227-01A-11R-1915-07	CCDC60	Tumor	0
TCGA-CQ-6228-01A-11R-1915-07	CCDC60	Tumor	0.082931
TCGA-CQ-6229-01A-11R-1915-07	CCDC60	Tumor	0
TCGA-CQ-7063-01A-11R-2403-07	CCDC60	Tumor	0
TCGA-CQ-7065-01A-11R-2081-07	CCDC60	Tumor	0
TCGA-CQ-7068-01A-11R-2081-07	CCDC60	Tumor	0
TCGA-CQ-7069-01A-11R-2403-07	CCDC60	Tumor	0
TCGA-CQ-7071-01A-12R-A30B-07	CCDC60	Tumor	0.0443114
TCGA-CQ-7072-01A-21R-A30B-07	CCDC60	Tumor	0.0257846
TCGA-CQ-A4C6-01A-11R-A24Z-07	CCDC60	Tumor	0
TCGA-CQ-A4C7-01A-11R-A24Z-07	CCDC60	Tumor	0.0319105
TCGA-CQ-A4C9-01A-11R-A24Z-07	CCDC60	Tumor	0.614243
TCGA-CQ-A4CA-01A-11R-A24Z-07	CCDC60	Tumor	0
TCGA-CQ-A4CB-01A-11R-A24Z-07	CCDC60	Tumor	0.0304017
TCGA-CQ-A4CD-01A-21R-A24Z-07	CCDC60	Tumor	0
TCGA-CQ-A4CE-01A-11R-A266-07	CCDC60	Tumor	0.0621961
TCGA-CQ-A4CG-01A-11R-A266-07	CCDC60	Tumor	0
TCGA-CQ-A4CH-01A-11R-A266-07	CCDC60	Tumor	0
TCGA-CQ-A4CI-01A-11R-A266-07	CCDC60	Tumor	0.0847439
TCGA-CR-5243-01A-01R-1514-07	CCDC60	Tumor	1.95509
TCGA-CR-5247-01A-01R-2016-07	CCDC60	Tumor	0
TCGA-CR-5248-01A-01R-2016-07	CCDC60	Tumor	0.0510278
TCGA-CR-5249-01A-01R-1514-07	CCDC60	Tumor	1.18832
TCGA-CR-5250-01A-01R-1514-07	CCDC60	Tumor	0.913249
TCGA-CR-6467-01A-11R-1873-07	CCDC60	Tumor	0.559601
TCGA-CR-6470-01A-11R-1873-07	CCDC60	Tumor	0.0888441
TCGA-CR-6471-01A-11R-1873-07	CCDC60	Tumor	0
TCGA-CR-6472-01A-11R-1873-07	CCDC60	Tumor	1.58202
TCGA-CR-6473-01A-11R-1873-07	CCDC60	Tumor	0.0616437
TCGA-CR-6474-01A-11R-1873-07	CCDC60	Tumor	0.0537073
TCGA-CR-6477-01A-11R-1873-07	CCDC60	Tumor	0
TCGA-CR-6478-01A-11R-1873-07	CCDC60	Tumor	0.118467
TCGA-CR-6480-01A-11R-1873-07	CCDC60	Tumor	0.956312
TCGA-CR-6481-01A-11R-1873-07	CCDC60	Tumor	0.0658642
TCGA-CR-6482-01A-11R-1873-07	CCDC60	Tumor	3.57649
TCGA-CR-6484-01A-11R-1873-07	CCDC60	Tumor	2.33676
TCGA-CR-6487-01A-11R-1873-07	CCDC60	Tumor	0
TCGA-CR-6488-01A-12R-2081-07	CCDC60	Tumor	0.0777593
TCGA-CR-6491-01A-11R-1873-07	CCDC60	Tumor	0
TCGA-CR-6492-01A-12R-2081-07	CCDC60	Tumor	0.137831
TCGA-CR-6493-01A-11R-1873-07	CCDC60	Tumor	0
TCGA-CR-7364-01A-11R-2016-07	CCDC60	Tumor	1.1872
TCGA-CR-7365-01A-11R-2016-07	CCDC60	Tumor	0
TCGA-CR-7367-01A-11R-2016-07	CCDC60	Tumor	0.0537102
TCGA-CR-7368-01A-11R-2132-07	CCDC60	Tumor	0.194067
TCGA-CR-7369-01A-11R-2132-07	CCDC60	Tumor	0.0218057
TCGA-CR-7370-01A-11R-2132-07	CCDC60	Tumor	0.854069
TCGA-CR-7371-01A-11R-2016-07	CCDC60	Tumor	1.21357
TCGA-CR-7372-01A-11R-2016-07	CCDC60	Tumor	0.0236443
TCGA-CR-7373-01A-11R-2016-07	CCDC60	Tumor	0.129661
TCGA-CR-7374-01A-11R-2016-07	CCDC60	Tumor	0.822201
TCGA-CR-7376-01A-11R-2132-07	CCDC60	Tumor	0.122774
TCGA-CR-7377-01A-11R-2016-07	CCDC60	Tumor	0.143214
TCGA-CR-7379-01A-11R-2016-07	CCDC60	Tumor	0
TCGA-CR-7380-01A-11R-2016-07	CCDC60	Tumor	0.0310893
TCGA-CR-7382-01A-11R-2132-07	CCDC60	Tumor	0.0740657
TCGA-CR-7383-01A-11R-2132-07	CCDC60	Tumor	0.159575
TCGA-CR-7385-01A-11R-2016-07	CCDC60	Tumor	2.618
TCGA-CR-7386-01A-11R-2016-07	CCDC60	Tumor	0.0303418
TCGA-CR-7388-01A-11R-2016-07	CCDC60	Tumor	1.17413
TCGA-CR-7389-01A-11R-2016-07	CCDC60	Tumor	1.35988
TCGA-CR-7390-01A-11R-2016-07	CCDC60	Tumor	0
TCGA-CR-7391-01A-11R-2016-07	CCDC60	Tumor	0.419707
TCGA-CR-7392-01A-11R-2016-07	CCDC60	Tumor	0
TCGA-CR-7393-01A-11R-2016-07	CCDC60	Tumor	0.601207
TCGA-CR-7394-01A-11R-2016-07	CCDC60	Tumor	0
TCGA-CR-7395-01A-11R-2016-07	CCDC60	Tumor	0.036835
TCGA-CR-7397-01A-11R-2016-07	CCDC60	Tumor	0.409403
TCGA-CR-7398-01A-11R-2016-07	CCDC60	Tumor	0.0285461
TCGA-CR-7399-01A-11R-2016-07	CCDC60	Tumor	0.793092
TCGA-CR-7401-01A-11R-2016-07	CCDC60	Tumor	0.0887907
TCGA-CR-7402-01A-11R-2016-07	CCDC60	Tumor	0.640007
TCGA-CR-7404-01A-11R-2132-07	CCDC60	Tumor	3.11718
TCGA-CV-5430-01A-02R-1686-07	CCDC60	Tumor	2.11667
TCGA-CV-5431-01A-01R-1514-07	CCDC60	Tumor	0
TCGA-CV-5432-01A-02R-1686-07	CCDC60	Tumor	0.425989
TCGA-CV-5434-01A-01R-1686-07	CCDC60	Tumor	0.0250805
TCGA-CV-5435-01A-01R-1686-07	CCDC60	Tumor	0.0963114
TCGA-CV-5436-01A-01R-1514-07	CCDC60	Tumor	0
TCGA-CV-5439-01A-01R-1686-07	CCDC60	Tumor	0.157723
TCGA-CV-5440-01A-01R-1514-07	CCDC60	Tumor	0.0907468
TCGA-CV-5441-01A-01R-1514-07	CCDC60	Tumor	0.0264
TCGA-CV-5442-01A-01R-1514-07	CCDC60	Tumor	2.22216
TCGA-CV-5443-01A-01R-1514-07	CCDC60	Tumor	0.454598
TCGA-CV-5444-01A-02R-1514-07	CCDC60	Tumor	0
TCGA-CV-5966-01A-11R-1686-07	CCDC60	Tumor	0
TCGA-CV-5970-01A-11R-1686-07	CCDC60	Tumor	0.403547
TCGA-CV-5971-01A-11R-1686-07	CCDC60	Tumor	0.0179424
TCGA-CV-5973-01A-11R-1686-07	CCDC60	Tumor	0.149243
TCGA-CV-5976-01A-11R-1686-07	CCDC60	Tumor	0
TCGA-CV-5977-01A-11R-1686-07	CCDC60	Tumor	0
TCGA-CV-5978-01A-11R-1686-07	CCDC60	Tumor	0
TCGA-CV-5979-01A-11R-1686-07	CCDC60	Tumor	0
TCGA-CV-6003-01A-11R-1686-07	CCDC60	Tumor	0
TCGA-CV-6433-01A-11R-1686-07	CCDC60	Tumor	0.894652
TCGA-CV-6436-01A-11R-1686-07	CCDC60	Tumor	0
TCGA-CV-6441-01A-11R-1686-07	CCDC60	Tumor	2.06055
TCGA-CV-6933-01A-11R-1915-07	CCDC60	Tumor	0.309354
TCGA-CV-6934-01A-11R-1915-07	CCDC60	Tumor	0.0170737
TCGA-CV-6935-01A-11R-1915-07	CCDC60	Tumor	0.0195908
TCGA-CV-6936-01A-11R-1915-07	CCDC60	Tumor	0.128499
TCGA-CV-6937-01A-11R-2016-07	CCDC60	Tumor	0.800096
TCGA-CV-6938-01A-11R-1915-07	CCDC60	Tumor	0.0776441
TCGA-CV-6939-01A-11R-1915-07	CCDC60	Tumor	3.36543
TCGA-CV-6940-01A-11R-1915-07	CCDC60	Tumor	0
TCGA-CV-6941-01A-11R-1915-07	CCDC60	Tumor	0.023857
TCGA-CV-6942-01A-21R-2016-07	CCDC60	Tumor	0.160634
TCGA-CV-6943-01A-11R-1915-07	CCDC60	Tumor	0.01569
TCGA-CV-6945-01A-11R-1915-07	CCDC60	Tumor	0
TCGA-CV-6948-01A-11R-1915-07	CCDC60	Tumor	0.859644
TCGA-CV-6950-01A-11R-1915-07	CCDC60	Tumor	0
TCGA-CV-6951-01A-11R-1915-07	CCDC60	Tumor	0
TCGA-CV-6952-01A-11R-1915-07	CCDC60	Tumor	0
TCGA-CV-6953-01A-11R-1915-07	CCDC60	Tumor	0
TCGA-CV-6954-01A-11R-1915-07	CCDC60	Tumor	0
TCGA-CV-6955-01A-11R-2016-07	CCDC60	Tumor	0.0371389
TCGA-CV-6956-01A-21R-2016-07	CCDC60	Tumor	0
TCGA-CV-6959-01A-11R-1915-07	CCDC60	Tumor	0
TCGA-CV-6960-01A-41R-2016-07	CCDC60	Tumor	0.021425
TCGA-CV-6961-01A-21R-1915-07	CCDC60	Tumor	0.91793
TCGA-CV-6962-01A-11R-1915-07	CCDC60	Tumor	0.0236889
TCGA-CV-7089-01A-11R-2016-07	CCDC60	Tumor	1.03446
TCGA-CV-7090-01A-11R-2016-07	CCDC60	Tumor	0
TCGA-CV-7091-01A-11R-2016-07	CCDC60	Tumor	0.0408341
TCGA-CV-7095-01A-21R-2016-07	CCDC60	Tumor	0
TCGA-CV-7097-01A-11R-2016-07	CCDC60	Tumor	0
TCGA-CV-7099-01A-41R-2016-07	CCDC60	Tumor	0.430676
TCGA-CV-7100-01A-11R-2016-07	CCDC60	Tumor	0.135297
TCGA-CV-7101-01A-11R-2016-07	CCDC60	Tumor	2.58049
TCGA-CV-7102-01A-11R-2016-07	CCDC60	Tumor	0
TCGA-CV-7103-01A-21R-2016-07	CCDC60	Tumor	0.0845317
TCGA-CV-7104-01A-11R-2016-07	CCDC60	Tumor	0
TCGA-CV-7177-01A-11R-2016-07	CCDC60	Tumor	0.0414281
TCGA-CV-7178-01A-21R-2016-07	CCDC60	Tumor	0
TCGA-CV-7180-01A-11R-2016-07	CCDC60	Tumor	0.386073
TCGA-CV-7183-01A-11R-2016-07	CCDC60	Tumor	0.0195389
TCGA-CV-7235-01A-11R-2016-07	CCDC60	Tumor	0
TCGA-CV-7236-01A-11R-2016-07	CCDC60	Tumor	0.227624
TCGA-CV-7238-01A-11R-2016-07	CCDC60	Tumor	0.089678
TCGA-CV-7242-01A-11R-2016-07	CCDC60	Tumor	3.30941
TCGA-CV-7245-01A-11R-2016-07	CCDC60	Tumor	0.0219727
TCGA-CV-7247-01A-11R-2016-07	CCDC60	Tumor	0.135043
TCGA-CV-7248-01A-11R-2016-07	CCDC60	Tumor	0.400563
TCGA-CV-7250-01A-11R-2016-07	CCDC60	Tumor	0.0767345
TCGA-CV-7252-01A-11R-2016-07	CCDC60	Tumor	0.0228735
TCGA-CV-7253-01A-11R-2016-07	CCDC60	Tumor	0.0169922
TCGA-CV-7254-01A-11R-2016-07	CCDC60	Tumor	1.68589
TCGA-CV-7255-01A-11R-2016-07	CCDC60	Tumor	0.217343
TCGA-CV-7261-01A-11R-2016-07	CCDC60	Tumor	0.944718
TCGA-CV-7263-01A-11R-2016-07	CCDC60	Tumor	0.0195196
TCGA-CV-7406-01A-11R-2081-07	CCDC60	Tumor	3.18255
TCGA-CV-7407-01A-11R-2081-07	CCDC60	Tumor	0.383717
TCGA-CV-7410-01A-21R-2081-07	CCDC60	Tumor	0.303644
TCGA-CV-7411-01A-11R-2081-07	CCDC60	Tumor	0.0160138
TCGA-CV-7413-01A-11R-2081-07	CCDC60	Tumor	0.0390494
TCGA-CV-7414-01A-11R-2081-07	CCDC60	Tumor	0.153637
TCGA-CV-7415-01A-11R-2081-07	CCDC60	Tumor	0
TCGA-CV-7416-01A-11R-2081-07	CCDC60	Tumor	0
TCGA-CV-7418-01A-11R-2081-07	CCDC60	Tumor	0.320349
TCGA-CV-7421-01A-11R-2081-07	CCDC60	Tumor	1.72008
TCGA-CV-7422-01A-21R-2081-07	CCDC60	Tumor	0.0603051
TCGA-CV-7423-01A-11R-2081-07	CCDC60	Tumor	0
TCGA-CV-7424-01A-11R-2081-07	CCDC60	Tumor	0.299777
TCGA-CV-7425-01A-11R-2081-07	CCDC60	Tumor	0
TCGA-CV-7427-01A-11R-2081-07	CCDC60	Tumor	0.0386739
TCGA-CV-7428-01A-11R-2132-07	CCDC60	Tumor	0.0230266
TCGA-CV-7429-01A-11R-2132-07	CCDC60	Tumor	0.162084
TCGA-CV-7430-01A-11R-2132-07	CCDC60	Tumor	0.868051
TCGA-CV-7432-01A-11R-2132-07	CCDC60	Tumor	0.0211607
TCGA-CV-7433-01A-11R-2132-07	CCDC60	Tumor	0.371208
TCGA-CV-7434-01A-11R-2132-07	CCDC60	Tumor	0
TCGA-CV-7435-01A-11R-2132-07	CCDC60	Tumor	0
TCGA-CV-7437-01A-21R-2132-07	CCDC60	Tumor	0.790546
TCGA-CV-7438-01A-21R-2132-07	CCDC60	Tumor	0.0227923
TCGA-CV-7440-01A-11R-2132-07	CCDC60	Tumor	0.0235262
TCGA-CV-7446-01A-11R-2232-07	CCDC60	Tumor	0.437365
TCGA-CV-7568-01A-11R-2232-07	CCDC60	Tumor	0
TCGA-CV-A45O-01A-21R-A24H-07	CCDC60	Tumor	0
TCGA-CV-A45P-01A-11R-A24H-07	CCDC60	Tumor	0.0204074
TCGA-CV-A45Q-01A-11R-A24H-07	CCDC60	Tumor	0
TCGA-CV-A45R-01A-11R-A24H-07	CCDC60	Tumor	0.0669384
TCGA-CV-A45T-01A-11R-A24H-07	CCDC60	Tumor	0.0211392
TCGA-CV-A45U-01A-12R-A24H-07	CCDC60	Tumor	0.0833716
TCGA-CV-A45V-01A-21R-A24Z-07	CCDC60	Tumor	0
TCGA-CV-A45W-01A-11R-A24Z-07	CCDC60	Tumor	0.131267
TCGA-CV-A45X-01A-21R-A24Z-07	CCDC60	Tumor	0.063741
TCGA-CV-A45Y-01A-11R-A24Z-07	CCDC60	Tumor	0.837499
TCGA-CV-A45Z-01A-21R-A24Z-07	CCDC60	Tumor	0.153825
TCGA-CV-A460-01A-21R-A24Z-07	CCDC60	Tumor	1.73982
TCGA-CV-A461-01A-41R-A266-07	CCDC60	Tumor	0
TCGA-CV-A463-01A-11R-A266-07	CCDC60	Tumor	0
TCGA-CV-A464-01A-11R-A266-07	CCDC60	Tumor	0
TCGA-CV-A465-01A-11R-A266-07	CCDC60	Tumor	0.0399324
TCGA-CV-A468-01A-11R-A266-07	CCDC60	Tumor	0.116932
TCGA-CV-A6JD-01A-11R-A31N-07	CCDC60	Tumor	0
TCGA-CV-A6JE-01A-11R-A31N-07	CCDC60	Tumor	0
TCGA-CV-A6JM-01A-11R-A31N-07	CCDC60	Tumor	0
TCGA-CV-A6JN-01A-11R-A31N-07	CCDC60	Tumor	0.020368
TCGA-CV-A6JO-01B-11R-A34R-07	CCDC60	Tumor	0
TCGA-CV-A6JT-01A-11R-A31N-07	CCDC60	Tumor	0.0222505
TCGA-CV-A6JU-01A-11R-A31N-07	CCDC60	Tumor	0.0240959
TCGA-CV-A6JY-01A-11R-A31N-07	CCDC60	Tumor	0
TCGA-CV-A6JZ-01A-11R-A31N-07	CCDC60	Tumor	0
TCGA-CV-A6K0-01B-21R-A31N-07	CCDC60	Tumor	0.386318
TCGA-CV-A6K1-01A-11R-A31N-07	CCDC60	Tumor	0
TCGA-CV-A6K2-01A-11R-A31N-07	CCDC60	Tumor	0.154925
TCGA-CX-7082-01A-11R-2016-07	CCDC60	Tumor	0.106522
TCGA-CX-7085-01A-21R-2016-07	CCDC60	Tumor	0.28349
TCGA-CX-7086-01A-11R-2081-07	CCDC60	Tumor	0.0578509
TCGA-CX-7219-01A-11R-2016-07	CCDC60	Tumor	0
TCGA-CX-A4AQ-01A-11R-A24Z-07	CCDC60	Tumor	1.97204
TCGA-D6-6515-01A-21R-1873-07	CCDC60	Tumor	0.161965
TCGA-D6-6516-01A-11R-1873-07	CCDC60	Tumor	0
TCGA-D6-6517-01A-11R-1873-07	CCDC60	Tumor	0.453826
TCGA-D6-6823-01A-11R-1915-07	CCDC60	Tumor	0.0693598
TCGA-D6-6824-01A-11R-1915-07	CCDC60	Tumor	3.49669
TCGA-D6-6825-01A-21R-1915-07	CCDC60	Tumor	0.0474824
TCGA-D6-6826-01A-11R-1915-07	CCDC60	Tumor	0.850705
TCGA-D6-6827-01A-11R-1915-07	CCDC60	Tumor	0.0899727
TCGA-D6-8568-01A-11R-2403-07	CCDC60	Tumor	1.08107
TCGA-D6-8569-01A-11R-2403-07	CCDC60	Tumor	0.0404409
TCGA-D6-A4Z9-01A-11R-A24Z-07	CCDC60	Tumor	0
TCGA-D6-A4ZB-01A-11R-A24Z-07	CCDC60	Tumor	0.0845905
TCGA-D6-A6EK-01A-11R-A31N-07	CCDC60	Tumor	0.0865824
TCGA-D6-A6EM-01A-21R-A31N-07	CCDC60	Tumor	0
TCGA-D6-A6EN-01A-11R-A31N-07	CCDC60	Tumor	0
TCGA-D6-A6EO-01A-11R-A31N-07	CCDC60	Tumor	0
TCGA-D6-A6EP-01A-11R-A31N-07	CCDC60	Tumor	0.0539462
TCGA-D6-A6EQ-01A-11R-A31N-07	CCDC60	Tumor	0
TCGA-D6-A6ES-01A-12R-A31N-07	CCDC60	Tumor	0.0424032
TCGA-D6-A74Q-01A-11R-A34R-07	CCDC60	Tumor	0.0222052
TCGA-DQ-5624-01A-01R-1873-07	CCDC60	Tumor	0.0169095
TCGA-DQ-5625-01A-01R-1873-07	CCDC60	Tumor	0
TCGA-DQ-5629-01A-01R-1873-07	CCDC60	Tumor	0.092286
TCGA-DQ-5630-01A-01R-1873-07	CCDC60	Tumor	0.192469
TCGA-DQ-5631-01A-01R-1873-07	CCDC60	Tumor	0.017635
TCGA-DQ-7588-01A-11R-2081-07	CCDC60	Tumor	0
TCGA-DQ-7591-01A-11R-2081-07	CCDC60	Tumor	3.15803
TCGA-DQ-7592-01A-11R-2081-07	CCDC60	Tumor	0
TCGA-F7-7848-01A-11R-2132-07	CCDC60	Tumor	0.990587
TCGA-F7-8298-01A-11R-2403-07	CCDC60	Tumor	0.239826
TCGA-F7-8489-01A-31R-2403-07	CCDC60	Tumor	0.198041
TCGA-F7-A50G-01A-11R-A266-07	CCDC60	Tumor	0.0875557
TCGA-F7-A50I-01A-11R-A28V-07	CCDC60	Tumor	1.66529
TCGA-F7-A50J-01A-21R-A28V-07	CCDC60	Tumor	0
TCGA-F7-A61S-01A-11R-A28V-07	CCDC60	Tumor	0.0954539
TCGA-F7-A61V-01A-11R-A28V-07	CCDC60	Tumor	0.0479207
TCGA-F7-A61W-01A-11R-A28V-07	CCDC60	Tumor	0.0593664
TCGA-F7-A620-01A-11R-A28V-07	CCDC60	Tumor	0
TCGA-F7-A622-01A-11R-A28V-07	CCDC60	Tumor	0.0400145
TCGA-F7-A623-01A-11R-A28V-07	CCDC60	Tumor	0.131339
TCGA-F7-A624-01A-22R-A30B-07	CCDC60	Tumor	0
TCGA-H7-7774-01A-21R-2081-07	CCDC60	Tumor	0
TCGA-H7-8501-01A-11R-2403-07	CCDC60	Tumor	0.0735183
TCGA-H7-8502-01A-11R-2403-07	CCDC60	Tumor	0
TCGA-H7-A6C4-01A-11R-A30B-07	CCDC60	Tumor	0
TCGA-H7-A76A-01A-51R-A34R-07	CCDC60	Tumor	0.107553
TCGA-HD-7229-01A-11R-2016-07	CCDC60	Tumor	0.496884
TCGA-HD-7753-01A-11R-2081-07	CCDC60	Tumor	0.0377498
TCGA-HD-7754-01A-11R-2081-07	CCDC60	Tumor	2.28911
TCGA-HD-7831-01A-11R-2132-07	CCDC60	Tumor	0.103802
TCGA-HD-7832-01A-11R-2132-07	CCDC60	Tumor	0
TCGA-HD-8224-01A-11R-2403-07	CCDC60	Tumor	0.197036
TCGA-HD-8314-01A-11R-2403-07	CCDC60	Tumor	0
TCGA-HD-8634-01A-11R-2403-07	CCDC60	Tumor	0.0268903
TCGA-HD-8635-01A-11R-2403-07	CCDC60	Tumor	0.0682668
TCGA-HD-A4C1-01A-11R-A24H-07	CCDC60	Tumor	0
TCGA-HD-A633-01A-11R-A28V-07	CCDC60	Tumor	0.0830473
TCGA-HD-A634-01A-11R-A28V-07	CCDC60	Tumor	2.95926
TCGA-HD-A6HZ-01A-12R-A31N-07	CCDC60	Tumor	0.0312577
TCGA-HD-A6I0-01A-11R-A31N-07	CCDC60	Tumor	0.0248384
TCGA-HL-7533-01A-11R-2232-07	CCDC60	Tumor	0.0271876
TCGA-IQ-7630-01A-11R-2081-07	CCDC60	Tumor	0.137146
TCGA-IQ-7631-01A-11R-2081-07	CCDC60	Tumor	0.188176
TCGA-IQ-7632-01A-11R-2081-07	CCDC60	Tumor	0
TCGA-IQ-A61E-01A-22R-A30B-07	CCDC60	Tumor	0
TCGA-IQ-A61G-01A-11R-A30B-07	CCDC60	Tumor	0.108886
TCGA-IQ-A61H-01A-11R-A30B-07	CCDC60	Tumor	0.70804
TCGA-IQ-A61I-01A-11R-A30B-07	CCDC60	Tumor	2.10875
TCGA-IQ-A61J-01A-11R-A30B-07	CCDC60	Tumor	0.286448
TCGA-IQ-A61O-01A-11R-A30B-07	CCDC60	Tumor	0
TCGA-IQ-A6SG-01A-12R-A34R-07	CCDC60	Tumor	0
TCGA-IQ-A6SH-01A-12R-A34R-07	CCDC60	Tumor	0
TCGA-KU-A66S-01A-21R-A30B-07	CCDC60	Tumor	0.102752
TCGA-KU-A66T-01A-11R-A30B-07	CCDC60	Tumor	0
TCGA-KU-A6H7-01A-11R-A31N-07	CCDC60	Tumor	1.09694
TCGA-KU-A6H7-06A-21R-A31N-07	CCDC60	Tumor	2.35452
TCGA-KU-A6H8-01A-21R-A34R-07	CCDC60	Tumor	0.0914312
TCGA-MT-A51W-01A-21R-A266-07	CCDC60	Tumor	0.147647
TCGA-MT-A51X-01A-11R-A266-07	CCDC60	Tumor	0
TCGA-MT-A67A-01A-11R-A30B-07	CCDC60	Tumor	0.131156
TCGA-MT-A67D-01A-31R-A30B-07	CCDC60	Tumor	0.293727
TCGA-MT-A67F-01A-11R-A30B-07	CCDC60	Tumor	0.0465674
TCGA-MT-A7BN-01A-12R-A34R-07	CCDC60	Tumor	0.301307
TCGA-MZ-A5BI-01A-31R-A34R-07	CCDC60	Tumor	3.20887
TCGA-MZ-A6I9-01A-11R-A31N-07	CCDC60	Tumor	1.92545
TCGA-MZ-A7D7-01A-21R-A34R-07	CCDC60	Tumor	0.381667
TCGA-P3-A5Q5-01A-11R-A28V-07	CCDC60	Tumor	0
TCGA-P3-A5Q6-01A-11R-A28V-07	CCDC60	Tumor	0
TCGA-P3-A5QA-01A-11R-A28V-07	CCDC60	Tumor	0.0244534
TCGA-P3-A5QE-01A-11R-A28V-07	CCDC60	Tumor	1.21004
TCGA-P3-A5QF-01A-11R-A28V-07	CCDC60	Tumor	0.0478442
TCGA-P3-A6SW-01A-11R-A34R-07	CCDC60	Tumor	0
TCGA-P3-A6SX-01A-11R-A34R-07	CCDC60	Tumor	0.0210555
TCGA-P3-A6T0-01A-12R-A34R-07	CCDC60	Tumor	0
TCGA-P3-A6T2-01A-11R-A34R-07	CCDC60	Tumor	0
TCGA-P3-A6T3-01A-11R-A34R-07	CCDC60	Tumor	0.0274763
TCGA-P3-A6T4-01A-11R-A34R-07	CCDC60	Tumor	0.287485
TCGA-P3-A6T5-01A-11R-A34R-07	CCDC60	Tumor	0.253926
TCGA-P3-A6T6-01A-11R-A34R-07	CCDC60	Tumor	1.71754
TCGA-P3-A6T7-01A-11R-A34R-07	CCDC60	Tumor	0
TCGA-P3-A6T8-01A-11R-A34R-07	CCDC60	Tumor	0.39643
TCGA-QK-A64Z-01A-11R-A30B-07	CCDC60	Tumor	0.0241451
TCGA-QK-A652-01A-11R-A30B-07	CCDC60	Tumor	0.0400239
TCGA-QK-A6IF-01A-11R-A31N-07	CCDC60	Tumor	0.436191
TCGA-QK-A6IG-01A-11R-A31N-07	CCDC60	Tumor	0.0623821
TCGA-QK-A6IH-01A-11R-A31N-07	CCDC60	Tumor	0
TCGA-QK-A6II-01A-11R-A31N-07	CCDC60	Tumor	0
TCGA-QK-A6IJ-01A-11R-A31N-07	CCDC60	Tumor	0.284824
TCGA-QK-A6V9-01A-11R-A34R-07	CCDC60	Tumor	0.36023
TCGA-QK-A6VB-01A-12R-A34R-07	CCDC60	Tumor	0.0214811
TCGA-QK-A6VC-01A-23R-A34R-07	CCDC60	Tumor	1.2602
TCGA-QK-A8Z7-01A-11R-A39I-07	CCDC60	Tumor	0
TCGA-QK-A8Z8-01A-11R-A39I-07	CCDC60	Tumor	0.208554
TCGA-QK-A8Z9-01B-11R-A39I-07	CCDC60	Tumor	0
TCGA-QK-A8ZA-01A-11R-A39I-07	CCDC60	Tumor	0.142024
TCGA-QK-A8ZB-01A-11R-A39I-07	CCDC60	Tumor	0.31249
TCGA-QK-AA3J-01A-11R-A39I-07	CCDC60	Tumor	3.3239
TCGA-QK-AA3K-01A-11R-A39I-07	CCDC60	Tumor	0
TCGA-RS-A6TO-01A-32R-A34R-07	CCDC60	Tumor	0.0376823
TCGA-RS-A6TP-01A-12R-A34R-07	CCDC60	Tumor	0.222342
TCGA-T2-A6WX-01A-12R-A34R-07	CCDC60	Tumor	0
TCGA-T2-A6WZ-01A-21R-A34R-07	CCDC60	Tumor	0.359134
TCGA-T2-A6X0-01A-11R-A34R-07	CCDC60	Tumor	0.0423806
TCGA-T2-A6X2-01A-12R-A34R-07	CCDC60	Tumor	0
TCGA-T3-A92M-01A-31R-A39I-07	CCDC60	Tumor	0.279199
TCGA-T3-A92N-01A-11R-A39I-07	CCDC60	Tumor	0
TCGA-TN-A7HI-01A-11R-A34R-07	CCDC60	Tumor	0.190857
TCGA-TN-A7HJ-01A-12R-A34R-07	CCDC60	Tumor	1.17536
TCGA-TN-A7HL-01A-11R-A34R-07	CCDC60	Tumor	3.41102
TCGA-UF-A718-01A-22R-A34R-07	CCDC60	Tumor	0.21802
TCGA-UF-A719-01A-12R-A34R-07	CCDC60	Tumor	1.39671
TCGA-UF-A71A-01A-22R-A34R-07	CCDC60	Tumor	0.0286494
TCGA-UF-A71A-06A-11R-A39I-07	CCDC60	Tumor	0
TCGA-UF-A71B-01A-12R-A34R-07	CCDC60	Tumor	0
TCGA-UF-A71D-01A-12R-A34R-07	CCDC60	Tumor	0.163798
TCGA-UF-A71E-01A-31R-A34R-07	CCDC60	Tumor	0.68887
TCGA-UF-A7J9-01A-12R-A34R-07	CCDC60	Tumor	0
TCGA-UF-A7JA-01A-12R-A34R-07	CCDC60	Tumor	0.637182
TCGA-UF-A7JC-01A-21R-A34R-07	CCDC60	Tumor	0.0701392
TCGA-UF-A7JD-01A-11R-A34R-07	CCDC60	Tumor	0.0432954
TCGA-UF-A7JF-01A-11R-A34R-07	CCDC60	Tumor	0.354099
TCGA-UF-A7JH-01A-21R-A34R-07	CCDC60	Tumor	0
TCGA-UF-A7JJ-01A-11R-A34R-07	CCDC60	Tumor	0.0670128
TCGA-UF-A7JK-01A-11R-A34R-07	CCDC60	Tumor	0.090986
TCGA-UF-A7JO-01A-11R-A34R-07	CCDC60	Tumor	0
TCGA-UF-A7JS-01A-11R-A34R-07	CCDC60	Tumor	0.0724902
TCGA-UF-A7JT-01A-11R-A34R-07	CCDC60	Tumor	0.0209693
TCGA-UF-A7JV-01A-11R-A34R-07	CCDC60	Tumor	0.200177
TCGA-UP-A6WW-01A-12R-A34R-07	CCDC60	Tumor	0.146863
TCGA-WA-A7GZ-01A-11R-A34R-07	CCDC60	Tumor	0.0760781
TCGA-WA-A7H4-01A-21R-A34R-07	CCDC60	Tumor	0.366468
