# Supplementary material for: Comprehensive analysis reveals CCDC60 as a potential biomarker correlated with prognosis and immune infiltration of head and neck squamous cell carcinoma
Source: Front Oncol. 2023 Mar 30;13:1113781. doi: 10.3389/fonc.2023.1113781 (PMC10098326; doi:10.3389/fonc.2023.1113781)
Supplement: Supplementary Material 3 — Data of CCDC60 related co-expressed genes in HNSC. [file Table_3.xlsx]

## Sheet: Sheet1
Query	Statistic	P-value	FDR (BH)	Event_SD	Event_TD
A1BG	-0.0165904	0.705851	0.767356	243	520
A1CF	-0.0359335	0.413527	0.49933	243	67
A2BP1	-0.0902174	0.0397325	0.0670713	243	348
A2LD1	0.112186	0.0104624	0.0206099	243	520
A2ML1	0.105788	0.0158089	0.0296697	243	518
A2M	0.0290224	0.509023	0.591492	243	520
A4GALT	0.169622	0.000101542	0.00032153	243	520
A4GNT	0.158523	0.000284351	0.000813055	243	298
AAA1	0.107285	0.0143793	0.0273292	243	168
AAAS	0.0203538	0.643315	0.713913	243	520
AACSL	0.14144	0.00122138	0.00302964	243	444
AACS	0.0648641	0.139642	0.200252	243	520
AADACL2	0.101435	0.020696	0.0376127	243	388
AADACL3	-0.159851	0.000252258	0.000728449	243	213
AADACL4	0.139921	0.00138017	0.00337126	243	36
AADAC	0.317848	1.13648e-13	2.25108e-12	243	477
AADAT	0.163889	0.00017427	0.000521518	243	516
AAGAB	-0.0917095	0.0365574	0.0623219	243	520
AAK1	0.0763227	0.0820747	0.126323	243	520
AAMP	-0.0335898	0.444666	0.530014	243	520
AANAT	0.129823	0.00301837	0.00680787	243	365
AARS2	0.197342	5.78959e-06	2.40952e-05	243	520
AARSD1	-0.152131	0.000499432	0.00134994	243	520
AARS	-0.000152564	0.997231	0.997772	243	520
AASDHPPT	-0.139007	0.00148474	0.00360048	243	520
AASDH	0.0852061	0.0521547	0.0850984	243	520
AASS	0.299662	2.99643e-12	4.40059e-11	243	520
AATF	-0.220761	3.67855e-07	1.94939e-06	243	520
AATK	-0.0794957	0.0700965	0.10996	243	520
ABAT	0.191847	1.05663e-05	4.15238e-05	243	520
ABCA10	0.117122	0.00750498	0.0153728	243	516
ABCA11P	0.0930351	0.0339198	0.0583184	243	520
ABCA12	-0.130787	0.00280735	0.0063819	243	520
ABCA13	0.398244	3.28091e-21	2.82719e-19	243	518
ABCA17P	0.38353	1.14634e-19	7.32453e-18	243	443
ABCA1	-0.029229	0.506011	0.588658	243	520
ABCA2	0.328809	1.41568e-14	3.30009e-13	243	520
ABCA3	0.377114	5.1077e-19	2.86885e-17	243	520
ABCA4	-0.0220879	0.615294	0.688539	243	514
ABCA5	0.333851	5.27648e-15	1.3316e-13	243	520
ABCA6	0.120136	0.00609033	0.0127511	243	519
ABCA7	0.313002	2.77887e-13	5.04348e-12	243	520
ABCA8	0.206688	2.00132e-06	9.11812e-06	243	504
ABCA9	0.182825	2.73561e-05	9.84663e-05	243	518
ABCB10	0.24624	1.27439e-08	9.03435e-08	243	520
ABCB11	0.00235446	0.957285	0.968303	243	404
ABCB1	0.360311	2.19136e-17	9.07322e-16	243	520
ABCB4	0.113477	0.00960255	0.0191084	243	520
ABCB5	-0.0196254	0.65524	0.724635	243	361
ABCB6	0.11652	0.00782046	0.0159365	243	520
ABCB7	0.0658496	0.133714	0.192834	243	520
ABCB8	-0.182375	2.86526e-05	0.000102638	243	520
ABCB9	0.0747842	0.0884514	0.134891	243	520
ABCC10	0.0658254	0.133857	0.193013	243	520
ABCC11	-0.0776514	0.0768714	0.119234	243	508
ABCC12	-2.60323e-06	0.999953	0.999953	243	141
ABCC13	0.189916	1.30025e-05	5.01567e-05	243	174
ABCC1	0.146921	0.000778011	0.00201332	243	520
ABCC2	-0.116804	0.0076699	0.0156661	243	519
ABCC3	-0.0134114	0.760287	0.81292	243	520
ABCC4	0.116969	0.00758392	0.0155125	243	520
ABCC5	0.312433	3.08324e-13	5.55093e-12	243	520
ABCC6P1	0.285101	3.50515e-11	4.1502e-10	243	221
ABCC6P2	0.205113	2.40203e-06	1.0804e-05	243	434
ABCC6	0.333309	5.87253e-15	1.47098e-13	243	513
ABCC8	0.177743	4.58327e-05	0.000156719	243	212
ABCC9	-0.0181496	0.67967	0.745722	243	519
ABCD1	-0.073578	0.0937243	0.141722	243	520
ABCD2	0.205917	2.18875e-06	9.89328e-06	243	498
ABCD3	0.250447	7.04536e-09	5.29492e-08	243	520
ABCD4	0.0386549	0.379035	0.464782	243	520
ABCE1	-0.145714	0.000860394	0.00220413	243	520
ABCF1	-0.120709	0.00585046	0.0122999	243	520
ABCF2	-0.18519	2.14113e-05	7.89426e-05	243	520
ABCF3	0.130592	0.00284898	0.00646342	243	520
ABCG1	-0.0165424	0.706662	0.76794	243	520
ABCG2	0.03537	0.420895	0.506709	243	519
ABCG4	-0.15309	0.000459594	0.00125081	243	519
ABCG5	0.139735	0.00140092	0.00341905	243	387
ABCG8	0.0652233	0.137458	0.197556	243	161
ABHD10	0.264035	9.63831e-10	8.54648e-09	243	520
ABHD11	0.346104	4.44136e-16	1.41702e-14	243	520
ABHD12B	0.035586	0.418062	0.503997	243	484
ABHD12	0.147493	0.000741563	0.00192642	243	520
ABHD13	-0.0922069	0.0355479	0.0608169	243	520
ABHD14A	0.031597	0.47216	0.556437	243	520
ABHD14B	0.142176	0.00115064	0.00287041	243	520
ABHD15	0.129911	0.00299849	0.00676909	243	520
ABHD1	0.228624	1.35802e-07	7.81481e-07	243	467
ABHD2	0.228454	1.38804e-07	7.9739e-07	243	520
ABHD3	0.192534	9.81001e-06	3.891e-05	243	520
ABHD4	0.169575	0.000102006	0.000322847	243	520
ABHD5	0.174424	6.37177e-05	0.000211143	243	520
ABHD6	-0.130882	0.0027875	0.00634106	243	520
ABHD8	0.250193	7.30375e-09	5.46542e-08	243	520
ABI1	0.031419	0.474662	0.55896	243	520
ABI2	0.158246	0.000291516	0.000831654	243	520
ABI3BP	0.244785	1.56043e-08	1.08125e-07	243	518
ABI3	0.105416	0.0161828	0.0303001	243	520
ABL1	0.0224518	0.609483	0.683432	243	520
ABL2	-0.233714	6.98645e-08	4.2599e-07	243	520
ABLIM1	0.0307862	0.483609	0.567409	243	520
ABLIM2	0.0461645	0.293378	0.375861	243	520
ABLIM3	-0.076665	0.0807075	0.124485	243	520
ABO	0.341173	1.21857e-15	3.49024e-14	243	493
ABP1	0.0399517	0.363239	0.448357	243	520
ABRA	-0.0567115	0.196652	0.268615	243	372
ABR	0.171369	8.58322e-05	0.000276473	243	520
ABT1	-0.0157503	0.720103	0.779481	243	520
ABTB1	-0.11997	0.00616148	0.0128813	243	520
ABTB2	-0.0907873	0.0384933	0.0651867	243	520
ACAA1	-0.123284	0.00487344	0.0104452	243	520
ACAA2	0.0486527	0.268104	0.349116	243	520
ACACA	0.0925447	0.0348759	0.0597992	243	520
ACACB	0.315282	1.82822e-13	3.45819e-12	243	520
ACAD10	0.0715788	0.103015	0.153682	243	520
ACAD11	0.12963	0.00306231	0.00689779	243	520
ACAD8	0.206097	2.14354e-06	9.70196e-06	243	520
ACAD9	-0.0209548	0.633543	0.705516	243	520
ACADL	0.250184	7.31354e-09	5.46996e-08	243	426
ACADM	0.210344	1.30307e-06	6.16209e-06	243	520
ACADSB	0.43681	1.22137e-25	2.48764e-23	243	520
ACADS	0.179422	3.87099e-05	0.000134391	243	520
ACADVL	0.0900868	0.0400213	0.067491	243	520
ACAN	-0.176968	4.95277e-05	0.000167903	243	520
ACAP1	0.10762	0.0140755	0.0268234	243	520
ACAP2	0.350997	1.60298e-16	5.69059e-15	243	520
ACAP3	-0.0111723	0.799369	0.844873	243	520
ACAT1	-0.116217	0.00798364	0.0162214	243	520
ACAT2	0.211369	1.15378e-06	5.52085e-06	243	520
ACBD3	0.0845396	0.0540281	0.0877011	243	520
ACBD4	0.23173	9.06843e-08	5.40354e-07	243	520
ACBD5	0.131857	0.00258902	0.00594116	243	520
ACBD6	0.0860673	0.0498145	0.0817834	243	520
ACBD7	0.394962	7.36137e-21	5.84388e-19	243	519
ACCN1	0.135197	0.00200329	0.00471676	243	411
ACCN2	-0.00130657	0.976288	0.982066	243	520
ACCN3	0.215929	6.66581e-07	3.34435e-06	243	516
ACCN4	0.113583	0.00953491	0.0190001	243	423
ACCN5	-0.00115109	0.979109	0.984185	243	76
ACCSL	0.0407632	0.353567	0.438754	243	30
ACCS	0.134504	0.00211374	0.0049439	243	520
ACD	-0.0713353	0.104194	0.155168	243	520
ACE2	0.0515665	0.240455	0.318605	243	519
ACER1	-0.10456	0.0170728	0.0317316	243	427
ACER2	0.0840052	0.0555706	0.0898505	243	517
ACER3	-0.148969	0.000654688	0.00172406	243	520
ACE	0.0563535	0.199497	0.271974	243	520
ACHE	0.122815	0.00503944	0.0107621	243	520
ACIN1	0.0980815	0.0253116	0.0450749	243	520
ACLY	-0.165885	0.000144681	0.000442425	243	520
ACMSD	0.00591743	0.892917	0.91969	243	150
ACN9	0.160267	0.000242919	0.000704318	243	520
ACO1	-0.000277478	0.994964	0.996001	243	520
ACO2	0.232614	8.076e-08	4.86644e-07	243	520
ACOT11	-0.162964	0.000189826	0.000563637	243	520
ACOT12	0.163348	0.000183219	0.000545625	243	82
ACOT13	-0.0464575	0.290322	0.372608	243	520
ACOT1	0.0408722	0.35228	0.437266	243	520
ACOT2	-0.0111307	0.800102	0.84547	243	520
ACOT4	0.0743751	0.0902122	0.137255	243	520
ACOT6	0.0616421	0.160436	0.225673	243	256
ACOT7	-0.252532	5.23038e-09	4.03463e-08	243	520
ACOT8	-0.0529485	0.228067	0.304573	243	520
ACOT9	-0.200373	4.1247e-06	1.76921e-05	243	520
ACOX1	0.212555	1.00156e-06	4.85e-06	243	520
ACOX2	0.056612	0.19744	0.269563	243	518
ACOX3	0.0122619	0.780282	0.82967	243	520
ACOXL	0.339034	1.87733e-15	5.17136e-14	243	457
ACP1	0.0415066	0.34485	0.429736	243	520
ACP2	-0.0275583	0.530638	0.611557	243	520
ACP5	-0.285254	3.41844e-11	4.0499e-10	243	520
ACP6	0.357069	4.41272e-17	1.71112e-15	243	520
ACPL2	0.432837	3.71496e-25	6.57091e-23	243	520
ACPP	0.30393	1.41872e-12	2.22797e-11	243	520
ACPT	-0.0931221	0.0337526	0.0580616	243	256
ACRBP	0.115902	0.00815607	0.0165319	243	519
ACRC	0.026612	0.544851	0.625042	243	520
ACRV1	-0.0768921	0.0798108	0.123233	243	492
ACR	0.0948116	0.0306408	0.053322	243	470
ACSBG1	-0.0259157	0.555429	0.63483	243	518
ACSBG2	0.0552421	0.208521	0.28217	243	339
ACSF2	-0.0188999	0.667206	0.734805	243	520
ACSF3	0.0619599	0.158286	0.223038	243	520
ACSL1	-0.0668936	0.127648	0.185198	243	520
ACSL3	0.0108866	0.804396	0.84894	243	520
ACSL4	-0.129231	0.00315494	0.00708343	243	520
ACSL5	-0.0014973	0.972828	0.979777	243	520
ACSL6	0.303909	1.42393e-12	2.2344e-11	243	489
ACSM1	0.22542	2.04702e-07	1.1374e-06	243	485
ACSM2A	0.0958435	0.0288638	0.0506271	243	152
ACSM2B	0.0681908	0.12041	0.176159	243	82
ACSM3	0.35684	4.6355e-17	1.79405e-15	243	518
ACSM4	-0.0162075	0.712334	0.772605	243	25
ACSM5	0.0738642	0.0924509	0.140164	243	448
ACSS1	0.282419	5.43036e-11	6.2144e-10	243	520
ACSS2	0.143969	0.000993869	0.0025107	243	520
ACSS3	0.122815	0.00503949	0.0107621	243	512
ACTA1	-0.193738	8.6074e-06	3.45049e-05	243	518
ACTA2	-0.130761	0.00281299	0.00639326	243	520
ACTBL2	-0.0892109	0.0420039	0.070469	243	451
ACTB	-0.325534	2.66134e-14	5.8393e-13	243	520
ACTC1	-0.209407	1.45563e-06	6.82906e-06	243	492
ACTG1	-0.176065	5.41809e-05	0.000182297	243	520
ACTG2	-0.0118964	0.78667	0.834688	243	520
ACTL6A	0.232332	8.38039e-08	5.03823e-07	243	520
ACTL6B	0.0185407	0.673162	0.73987	243	83
ACTL7A	-0.0396967	0.366313	0.451542	243	72
ACTL7B	0.000105176	0.998091	0.998388	243	198
ACTL8	0.0398904	0.363977	0.449129	243	433
ACTL9	0.0642237	0.143601	0.205113	243	32
ACTN1	-0.364204	9.35431e-18	4.17302e-16	243	520
ACTN2	-0.128184	0.00341052	0.00759384	243	502
ACTN3	-0.0625979	0.154037	0.217889	243	488
ACTN4	-0.00562714	0.898141	0.923749	243	520
ACTR10	-0.194534	7.89076e-06	3.18537e-05	243	520
ACTR1A	-0.311304	3.78629e-13	6.72067e-12	243	520
ACTR1B	0.304077	1.38246e-12	2.17441e-11	243	520
ACTR2	-0.0711182	0.105255	0.156482	243	520
ACTR3B	0.234914	5.96027e-08	3.68546e-07	243	520
ACTR3C	0.0673708	0.124947	0.181842	243	520
ACTR3	-0.0870892	0.047152	0.0779641	243	520
ACTR5	-0.112838	0.01002	0.0198374	243	520
ACTR6	0.142427	0.00112741	0.0028163	243	520
ACTR8	0.0963425	0.0280367	0.0493481	243	520
ACTRT1	-0.0520682	0.235905	0.313669	243	77
ACTRT2	-0.0341053	0.437705	0.523294	243	16
ACVR1B	0.19983	4.38499e-06	1.86538e-05	243	520
ACVR1C	0.104727	0.0168954	0.0314627	243	520
ACVR1	-0.0734319	0.0943794	0.14253	243	520
ACVR2A	0.347576	3.27464e-16	1.08423e-14	243	520
ACVR2B	0.261374	1.43593e-09	1.2265e-08	243	520
ACVRL1	-0.0202122	0.645626	0.715887	243	520
ACY1	-0.0523724	0.233175	0.310572	243	520
ACY3	0.0531684	0.226139	0.302498	243	516
ACYP1	0.040325	0.35877	0.444063	243	520
ACYP2	0.111386	0.0110285	0.0215798	243	520
ADAD1	-0.0241884	0.582091	0.658916	243	11
ADAD2	0.200368	4.12699e-06	1.76981e-05	243	499
ADAL	0.15427	0.000414652	0.00114113	243	520
ADAM10	-0.0541915	0.217318	0.292173	243	520
ADAM11	0.119439	0.00639427	0.0133265	243	518
ADAM12	-0.177924	4.50126e-05	0.00015415	243	520
ADAM15	0.0233249	0.595639	0.671351	243	520
ADAM17	0.00301724	0.945278	0.959457	243	520
ADAM18	0.0249233	0.570674	0.648614	243	45
ADAM19	0.0209406	0.633773	0.705577	243	520
ADAM20	0.0107168	0.807385	0.851159	243	466
ADAM21P1	-0.0714262	0.103753	0.154624	243	339
ADAM21	-0.0863333	0.0491096	0.0807507	243	466
ADAM22	0.296401	5.26155e-12	7.31178e-11	243	492
ADAM23	0.161539	0.00021636	0.000633743	243	517
ADAM28	0.417297	2.50896e-23	3.14228e-21	243	519
ADAM29	0.15027	0.000586093	0.00156178	243	178
ADAM2	0.0110112	0.802202	0.847245	243	18
ADAM30	0.124243	0.00454882	0.00982985	243	67
ADAM32	0.19195	1.04502e-05	4.11156e-05	243	511
ADAM33	0.108143	0.0136123	0.0260121	243	520
ADAM3A	0.066836	0.127977	0.185609	243	16
ADAM5P	0.0899648	0.0402926	0.0678804	243	18
ADAM6	0.331207	8.87413e-15	2.13021e-13	243	520
ADAM7	0.104775	0.0168456	0.0313854	243	51
ADAM8	-0.0925345	0.0348962	0.0598271	243	520
ADAM9	0.0475679	0.278934	0.360632	243	520
ADAMDEC1	0.120367	0.00599259	0.0125712	243	516
ADAMTS10	0.114354	0.0090553	0.0181286	243	520
ADAMTS12	-0.0927114	0.0345484	0.0592829	243	520
ADAMTS13	0.105415	0.0161839	0.0303001	243	519
ADAMTS14	-0.240096	2.97105e-08	1.94444e-07	243	520
ADAMTS15	-0.141234	0.00124187	0.00307366	243	508
ADAMTS16	-0.0164367	0.708451	0.769504	243	475
ADAMTS17	0.297036	4.7178e-12	6.59249e-11	243	520
ADAMTS18	0.150054	0.000596982	0.00158828	243	481
ADAMTS19	0.306094	9.66457e-13	1.57438e-11	243	179
ADAMTS1	-0.0257632	0.557757	0.636933	243	520
ADAMTS20	-0.0214234	0.625969	0.698585	243	409
ADAMTS2	-0.146347	0.000816215	0.00210167	243	519
ADAMTS3	0.0776486	0.0768821	0.119241	243	518
ADAMTS4	-0.174618	6.25126e-05	0.000207593	243	520
ADAMTS5	-0.0849411	0.0528929	0.0861357	243	520
ADAMTS6	-0.201906	3.46785e-06	1.51322e-05	243	518
ADAMTS7	-0.128282	0.00338574	0.00754307	243	520
ADAMTS8	0.246278	1.26775e-08	8.99695e-08	243	493
ADAMTS9	0.0434514	0.322699	0.406681	243	520
ADAMTSL1	0.0106706	0.808201	0.851885	243	519
ADAMTSL2	-0.0355692	0.418282	0.504198	243	520
ADAMTSL3	0.351525	1.43425e-16	5.16434e-15	243	511
ADAMTSL4	-0.227313	1.60738e-07	9.12737e-07	243	520
ADAMTSL5	-0.0990359	0.0239154	0.0428307	243	520
ADAP1	0.0473951	0.280686	0.362364	243	520
ADAP2	-0.18034	3.52731e-05	0.000123566	243	520
ADARB1	-0.258623	2.15799e-09	1.7768e-08	243	520
ADARB2	0.424026	4.15866e-24	6.03275e-22	243	459
ADAR	0.00730886	0.867945	0.900502	243	520
ADAT1	0.0614977	0.161419	0.226835	243	520
ADAT2	0.01013	0.817743	0.85898	243	520
ADAT3	0.062641	0.153753	0.217548	243	520
ADA	-0.11926	0.00647444	0.0134658	243	520
ADCK1	0.126895	0.00375062	0.00825448	243	520
ADCK2	0.0727523	0.0974766	0.146462	243	520
ADCK4	0.174304	6.4476e-05	0.000213375	243	520
ADCK5	-0.104235	0.0174216	0.0322935	243	520
ADCY10	0.215353	7.14947e-07	3.56395e-06	243	405
ADCY1	0.0354321	0.420079	0.505881	243	520
ADCY2	0.0797791	0.0691002	0.108657	243	505
ADCY3	0.0764789	0.0814486	0.125484	243	520
ADCY4	0.101482	0.0206379	0.0375208	243	520
ADCY5	0.417764	2.21714e-23	2.83883e-21	243	506
ADCY6	0.35032	1.8476e-16	6.50175e-15	243	520
ADCY7	-0.211357	1.15549e-06	5.5277e-06	243	520
ADCY8	0.0993373	0.0234885	0.0421222	243	161
ADCY9	0.0922749	0.0354118	0.0606046	243	520
ADCYAP1R1	0.0826436	0.0596662	0.095766	243	383
ADCYAP1	0.123743	0.00471539	0.0101452	243	496
ADC	0.0359077	0.413863	0.499619	243	520
ADD1	-0.163928	0.000173637	0.000519805	243	520
ADD2	0.191574	1.08829e-05	4.2635e-05	243	513
ADD3	0.324957	2.97198e-14	6.42146e-13	243	520
ADH1A	0.27885	9.65411e-11	1.05054e-09	243	189
ADH1B	0.255656	3.3312e-09	2.66232e-08	243	406
ADH1C	0.43053	7.0413e-25	1.13585e-22	243	436
ADH4	0.194467	7.94846e-06	3.20546e-05	243	222
ADH5	-0.00460874	0.9165	0.938182	243	520
ADH6	0.341838	1.06454e-15	3.10193e-14	243	342
ADH7	0.325673	2.59126e-14	5.7104e-13	243	506
ADHFE1	0.196438	6.39997e-06	2.63958e-05	243	518
ADI1	0.20995	1.36524e-06	6.43345e-06	243	520
ADIG	0.012911	0.768973	0.819793	243	58
ADIPOQ	0.00954467	0.828105	0.867424	243	199
ADIPOR1	0.000777642	0.985886	0.98932	243	520
ADIPOR2	0.0663863	0.130568	0.188891	243	520
ADK	-0.261048	1.50718e-09	1.28285e-08	243	520
ADM2	0.309374	5.36967e-13	9.18354e-12	243	520
ADM	-0.198099	5.32215e-06	2.22971e-05	243	520
ADNP2	0.144204	0.000974839	0.00246664	243	520
ADNP	0.185731	2.02365e-05	7.50228e-05	243	520
ADORA1	0.139939	0.00137816	0.00336757	243	520
ADORA2A	0.202239	3.33888e-06	1.462e-05	243	520
ADORA2B	-0.00372902	0.932396	0.949633	243	520
ADORA3	-0.0134005	0.760475	0.813011	243	519
ADO	0.0379914	0.387278	0.472962	243	520
ADPGK	0.0999393	0.0226556	0.0407701	243	520
ADPRHL1	-0.114734	0.0088269	0.0177171	243	520
ADPRHL2	-0.236717	4.68668e-08	2.96364e-07	243	520
ADPRH	0.0758782	0.0838775	0.128693	243	520
ADRA1A	0.208443	1.63041e-06	7.57231e-06	243	254
ADRA1B	-0.0322245	0.463403	0.547974	243	494
ADRA1D	-0.123065	0.00495017	0.0105938	243	502
ADRA2A	0.139983	0.00137336	0.00335828	243	514
ADRA2B	0.312115	3.26705e-13	5.86093e-12	243	515
ADRA2C	0.0151333	0.730635	0.788342	243	520
ADRB1	0.267475	5.71965e-10	5.33199e-09	243	505
ADRB2	0.0168573	0.701344	0.763725	243	520
ADRB3	0.164792	0.000160239	0.000484561	243	385
ADRBK1	0.0434492	0.322723	0.406686	243	520
ADRBK2	0.0775004	0.0774489	0.119972	243	520
ADRM1	-0.159045	0.00027132	0.000778996	243	520
ADSL	-0.0625408	0.154414	0.218332	243	520
ADSSL1	0.130201	0.002934	0.0066436	243	520
ADSS	0.265602	7.6067e-10	6.89665e-09	243	520
AEBP1	-0.140167	0.00135326	0.00331527	243	520
AEBP2	0.189307	1.38742e-05	5.31961e-05	243	520
AEN	-0.163097	0.00018751	0.000557168	243	520
AES	0.220738	3.68896e-07	1.95377e-06	243	520
AFAP1L1	-0.264998	8.335e-10	7.49295e-09	243	520
AFAP1L2	-0.163276	0.000184439	0.000548933	243	520
AFAP1	0.123767	0.00470727	0.0101288	243	520
AFARP1	-0.119193	0.0065047	0.0135245	243	515
AFF1	0.113689	0.00946765	0.0188772	243	520
AFF2	0.285761	3.14501e-11	3.77027e-10	243	514
AFF3	0.337772	2.41882e-15	6.52918e-14	243	510
AFF4	-0.03978	0.365307	0.450579	243	520
AFG3L1	0.028026	0.523682	0.605096	243	520
AFG3L2	-0.00144635	0.973752	0.980267	243	520
AFMID	0.198414	5.13868e-06	2.15733e-05	243	520
AFM	0.00311247	0.943553	0.958238	243	54
AFP	0.00278631	0.94946	0.962298	243	335
AFTPH	0.294179	7.69095e-12	1.03663e-10	243	520
AG2	-0.145377	0.000884803	0.00226088	243	520
AGAP11	0.0673363	0.12514	0.182085	243	518
AGAP1	0.229085	1.2794e-07	7.4054e-07	243	520
AGAP2	-0.00407546	0.926133	0.944638	243	520
AGAP3	-0.19184	1.05743e-05	4.15405e-05	243	520
AGAP4	0.145968	0.000842399	0.00216343	243	520
AGAP5	0.219844	4.12231e-07	2.15175e-06	243	518
AGAP6	0.126758	0.00378835	0.00833206	243	520
AGAP7	0.163594	0.000179093	0.000534444	243	518
AGAP8	0.12835	0.00336874	0.00751075	243	518
AGA	0.0108155	0.805647	0.84974	243	520
AGBL1	-0.229633	1.19185e-07	6.94982e-07	243	401
AGBL2	0.0452708	0.302833	0.385915	243	518
AGBL3	0.227301	1.60985e-07	9.13624e-07	243	495
AGBL4	0.258582	2.17095e-09	1.78673e-08	243	280
AGBL5	0.166749	0.000133403	0.000411746	243	520
AGER	0.0989122	0.0240925	0.043121	243	520
AGFG1	0.0120886	0.783309	0.831998	243	520
AGFG2	0.419469	1.4107e-23	1.87141e-21	243	520
AGGF1	0.180307	3.53906e-05	0.000123913	243	520
AGK	0.109723	0.0122934	0.0237801	243	520
AGL	0.20094	3.86922e-06	1.66778e-05	243	520
AGMAT	0.0863865	0.0489697	0.0805535	243	520
AGPAT1	-0.0577604	0.188487	0.259112	243	520
AGPAT2	-0.140317	0.00133708	0.00327753	243	520
AGPAT3	0.233776	6.92958e-08	4.2265e-07	243	520
AGPAT4	-0.259793	1.81568e-09	1.52738e-08	243	520
AGPAT5	0.123958	0.0046432	0.0100038	243	520
AGPAT6	-0.000183179	0.996675	0.997417	243	520
AGPAT9	0.0659608	0.133057	0.19201	243	520
AGPHD1	0.368073	3.96718e-18	1.88222e-16	243	519
AGPS	-0.100075	0.0224719	0.0404791	243	520
AGR2	0.334132	4.99183e-15	1.26293e-13	243	518
AGR3	0.41709	2.64957e-23	3.2979e-21	243	281
AGRN	-0.0686604	0.11787	0.172941	243	520
AGRP	0.0462305	0.292688	0.375167	243	183
AGTPBP1	0.206699	1.99874e-06	9.10997e-06	243	520
AGTR1	-0.138027	0.00160476	0.00386506	243	450
AGTR2	-0.0239867	0.585243	0.661815	243	140
AGTRAP	-0.257525	2.53559e-09	2.07246e-08	243	520
AGT	0.157609	0.000308617	0.00087487	243	519
AGXT2L1	0.0533395	0.224646	0.300761	243	176
AGXT2L2	0.206672	2.00508e-06	9.13267e-06	243	520
AGXT2	-0.0212646	0.628532	0.700902	243	45
AGXT	0.105275	0.0163262	0.0305411	243	182
AHCTF1	0.113667	0.00948167	0.0189015	243	520
AHCYL1	0.18998	1.29136e-05	4.98736e-05	243	520
AHCYL2	0.0764183	0.081691	0.125799	243	520
AHCY	0.0362716	0.409145	0.494812	243	520
AHDC1	0.209368	1.46227e-06	6.85541e-06	243	520
AHI1	0.305733	1.03071e-12	1.67068e-11	243	520
AHNAK2	-0.24566	1.38172e-08	9.69075e-08	243	520
AHNAK	-0.075144	0.0869256	0.132836	243	520
AHRR	0.139005	0.0014849	0.00360048	243	520
AHR	-0.000749389	0.986399	0.989736	243	520
AHSA1	-0.213518	8.92222e-07	4.37306e-06	243	520
AHSA2	0.185387	2.09778e-05	7.75225e-05	243	520
AHSG	0.0420425	0.338652	0.42353	243	387
AHSP	0.0445772	0.310309	0.393452	243	219
AICDA	0.200799	3.93096e-06	1.69186e-05	243	355
AIDA	-0.0458936	0.296223	0.378801	243	520
AIF1L	0.0258817	0.555947	0.635278	243	520
AIF1	0.00450574	0.91836	0.939346	243	520
AIFM1	0.0190287	0.665075	0.732978	243	520
AIFM2	0.147803	0.000722457	0.00188334	243	520
AIFM3	0.22328	2.68386e-07	1.45774e-06	243	519
AIG1	-0.140779	0.00128833	0.0031754	243	520
AIM1L	-0.0192584	0.661282	0.729636	243	520
AIM1	-0.0302475	0.491297	0.574824	243	520
AIM2	-0.197047	5.98258e-06	2.48266e-05	243	520
AIMP1	-0.110609	0.0116041	0.022581	243	520
AIMP2	-0.166613	0.000135117	0.000416631	243	520
AIPL1	0.0980784	0.0253162	0.0450787	243	336
AIP	-0.0329731	0.453076	0.538256	243	520
AIRE	0.186208	1.92499e-05	7.17609e-05	243	291
AJAP1	-0.160335	0.000241438	0.000700483	243	518
AK1	-0.132622	0.00244252	0.00563383	243	520
AK2	-0.00859389	0.844999	0.881486	243	520
AK3L1	-0.286851	2.62742e-11	3.18576e-10	243	520
AK3	0.0485199	0.269414	0.350459	243	520
AK5	-0.234093	6.64488e-08	4.07752e-07	243	510
AK7	0.310168	4.65207e-13	8.07961e-12	243	514
AKAP10	0.0131492	0.764833	0.816416	243	520
AKAP11	0.12938	0.00312015	0.00701078	243	520
AKAP12	0.0372052	0.397185	0.483146	243	520
AKAP13	0.105472	0.016126	0.0302085	243	520
AKAP14	0.170845	9.02858e-05	0.000289569	243	194
AKAP1	0.296103	5.5373e-12	7.66329e-11	243	520
AKAP2	0.0258012	0.557176	0.636358	243	509
AKAP3	0.125433	0.00417348	0.00910068	243	519
AKAP4	-0.0190178	0.665256	0.733098	243	54
AKAP5	0.140584	0.0013087	0.00321616	243	519
AKAP6	-0.0844144	0.0543864	0.0882187	243	520
AKAP7	0.268381	4.97855e-10	4.69759e-09	243	520
AKAP8L	0.0512826	0.243058	0.321695	243	520
AKAP8	0.133514	0.00228137	0.00530156	243	520
AKAP9	0.265894	7.27637e-10	6.63294e-09	243	520
AKD1	0.289567	1.67327e-11	2.1127e-10	243	520
AKIRIN1	-0.0663283	0.130905	0.189352	243	520
AKIRIN2	-0.162402	0.000199908	0.000590528	243	520
AKNAD1	-0.368829	3.35025e-18	1.60844e-16	243	471
AKNA	0.236157	5.0508e-08	3.1668e-07	243	520
AKR1A1	0.252481	5.26876e-09	4.061e-08	243	520
AKR1B10	-0.0285281	0.51627	0.598176	243	518
AKR1B15	-0.195147	7.37731e-06	3.00335e-05	243	513
AKR1B1	-0.0575052	0.19045	0.261472	243	520
AKR1C1	0.0616363	0.160475	0.225712	243	520
AKR1C2	0.0457361	0.297885	0.380523	243	520
AKR1C3	0.0180466	0.681389	0.746876	243	520
AKR1C4	0.0619478	0.158368	0.223122	243	141
AKR1CL1	0.0313723	0.475319	0.559622	243	164
AKR1D1	0.0980371	0.0253781	0.0451774	243	237
AKR1E2	0.181836	3.02822e-05	0.000107901	243	515
AKR7A2	0.0342487	0.435779	0.521394	243	520
AKR7A3	0.213149	9.32711e-07	4.5439e-06	243	519
AKR7L	0.224045	2.43683e-07	1.33341e-06	243	517
AKT1S1	-0.134659	0.0020886	0.00489362	243	520
AKT1	-0.0700304	0.1107	0.163576	243	520
AKT2	-0.0358237	0.414956	0.500799	243	520
AKT3	0.181444	3.15182e-05	0.000111634	243	520
AKTIP	-0.0707203	0.107221	0.159077	243	520
ALAD	0.161005	0.000227155	0.000662955	243	520
ALAS1	0.00159711	0.971018	0.978589	243	520
ALAS2	-0.0503094	0.252128	0.331913	243	343
ALB	0.0209551	0.633539	0.705516	243	384
ALCAM	0.273455	2.26816e-10	2.263e-09	243	520
ALDH16A1	0.130733	0.00281888	0.00640306	243	520
ALDH18A1	0.0473175	0.281475	0.363162	243	520
ALDH1A1	0.41153	1.13379e-22	1.21605e-20	243	520
ALDH1A2	0.116751	0.00769787	0.0157137	243	500
ALDH1A3	0.221839	3.21575e-07	1.72087e-06	243	520
ALDH1B1	0.0108195	0.805578	0.84974	243	520
ALDH1L1	0.385592	7.04156e-20	4.67059e-18	243	514
ALDH1L2	-0.165524	0.000149666	0.000456283	243	520
ALDH2	0.146792	0.000786473	0.00203313	243	520
ALDH3A1	0.303743	1.46637e-12	2.29743e-11	243	520
ALDH3A2	0.270401	3.64767e-10	3.5209e-09	243	520
ALDH3B1	0.108466	0.013333	0.0255436	243	520
ALDH3B2	-0.0878817	0.0451703	0.0750507	243	520
ALDH4A1	-0.0737106	0.0931324	0.140953	243	520
ALDH5A1	0.376611	5.7342e-19	3.19404e-17	243	520
ALDH6A1	0.283759	4.36645e-11	5.11593e-10	243	520
ALDH7A1	-0.0141847	0.746924	0.802653	243	520
ALDH8A1	0.0778667	0.0760541	0.118075	243	512
ALDH9A1	0.249756	7.77062e-09	5.77754e-08	243	520
ALDOA	-0.127436	0.00360426	0.00796715	243	520
ALDOB	0.278036	1.09943e-10	1.1836e-09	243	408
ALDOC	0.0897574	0.0407575	0.0686005	243	520
ALG10B	0.242512	2.13562e-08	1.44022e-07	243	520
ALG10	0.234037	6.69481e-08	4.1038e-07	243	520
ALG11	0.0279757	0.524429	0.605646	243	520
ALG12	0.0224628	0.609308	0.683357	243	520
ALG13	0.0777843	0.0763659	0.118522	243	520
ALG14	-0.0746282	0.0891196	0.135756	243	520
ALG1L2	0.17733	4.77665e-05	0.000162587	243	331
ALG1L	0.135484	0.00195908	0.004624	243	520
ALG1	-0.114871	0.00874565	0.0175767	243	520
ALG2	-0.0976395	0.0259815	0.0461047	243	520
ALG3	0.0258666	0.556178	0.635374	243	520
ALG5	-0.0598978	0.172625	0.240421	243	520
ALG6	0.278852	9.65151e-11	1.05054e-09	243	520
ALG8	-0.0815278	0.0632059	0.100575	243	520
ALG9	-0.0994459	0.0233363	0.0418791	243	520
ALKBH1	-0.0720486	0.100768	0.150789	243	520
ALKBH2	0.0617	0.160042	0.225214	243	520
ALKBH3	-0.155596	0.000369021	0.00102832	243	520
ALKBH4	0.147851	0.000719587	0.00187634	243	520
ALKBH5	-0.00727019	0.868638	0.900942	243	520
ALKBH6	0.0771972	0.0786188	0.12157	243	520
ALKBH7	0.165927	0.000144117	0.000441101	243	520
ALKBH8	-0.128458	0.00334181	0.00745732	243	520
ALK	0.18719	1.7363e-05	6.51029e-05	243	444
ALLC	0.139509	0.00142647	0.00347551	243	161
ALMS1P	0.0737909	0.0927757	0.14054	243	411
ALMS1	0.314004	2.31263e-13	4.27423e-12	243	520
ALOX12B	-0.0811452	0.0644588	0.102342	243	517
ALOX12P2	0.136683	0.00178402	0.00424861	243	515
ALOX12	0.188056	1.58456e-05	5.99345e-05	243	519
ALOX15B	0.0397107	0.366144	0.451492	243	519
ALOX15	0.332469	6.92867e-15	1.7017e-13	243	491
ALOX5AP	0.112228	0.0104336	0.0205633	243	520
ALOX5	0.247641	1.04737e-08	7.55337e-08	243	520
ALOXE3	-0.198673	4.99196e-06	2.10317e-05	243	520
ALPI	0.0857795	0.0505864	0.0829086	243	44
ALPK1	0.193531	8.80324e-06	3.5199e-05	243	520
ALPK2	-0.137259	0.00170502	0.00407684	243	520
ALPK3	0.00237706	0.956875	0.968013	243	520
ALPL	0.0817685	0.062428	0.0995649	243	520
ALPPL2	0.0896198	0.0410684	0.0690949	243	307
ALPP	-0.256255	3.05276e-09	2.46027e-08	243	416
ALS2CL	-0.106583	0.0150343	0.0284009	243	520
ALS2CR11	0.133133	0.00234893	0.00543911	243	433
ALS2CR12	0.0644204	0.142376	0.203608	243	484
ALS2CR4	0.0675867	0.12374	0.180385	243	520
ALS2CR8	0.336039	3.41903e-15	8.95343e-14	243	520
ALS2	0.0421469	0.337453	0.422371	243	520
ALX1	0.19746	5.71426e-06	2.3826e-05	243	390
ALX3	0.166178	0.000140761	0.000431483	243	518
ALX4	-0.0468283	0.286485	0.368481	243	349
AMAC1L2	0.047856	0.27603	0.357382	243	402
AMAC1L3	0.086362	0.0490341	0.0806397	243	272
AMAC1	0.181049	3.28159e-05	0.000115641	243	262
AMACR	-0.0416223	0.343506	0.428405	243	520
AMBN	0.149342	0.000634303	0.00167717	243	91
AMBP	0.11465	0.00887686	0.0178032	243	353
AMBRA1	-0.0600604	0.17146	0.239079	243	520
AMD1	0.0156817	0.721272	0.780453	243	520
AMDHD1	0.114194	0.0091531	0.0183153	243	506
AMDHD2	-0.145533	0.00087342	0.00223441	243	520
AMELX	0.0499144	0.255876	0.336013	243	23
AMELY	0.210659	1.25541e-06	5.96135e-06	243	45
AMFR	-0.0867094	0.0481272	0.0793165	243	520
AMHR2	-0.0563159	0.199798	0.272321	243	338
AMH	0.123671	0.0047398	0.0101923	243	487
AMICA1	0.171293	8.64634e-05	0.000278417	243	520
AMIGO1	0.350542	1.76359e-16	6.22787e-15	243	519
AMIGO2	-0.334525	4.61865e-15	1.17589e-13	243	520
AMIGO3	0.213108	9.37332e-07	4.5642e-06	243	520
AMMECR1L	-0.032156	0.464355	0.548777	243	520
AMMECR1	-0.0737434	0.0929868	0.140796	243	520
AMN1	-0.0104395	0.812276	0.854859	243	520
AMN	0.214633	7.8007e-07	3.85806e-06	243	518
AMOTL1	-0.184144	2.38713e-05	8.70104e-05	243	520
AMOTL2	-0.04234	0.335242	0.420021	243	520
AMOT	0.378838	3.43005e-19	1.98176e-17	243	520
AMPD1	0.155301	0.000378751	0.00105267	243	459
AMPD2	-0.0881305	0.0445628	0.0742186	243	520
AMPD3	-0.0842634	0.0548209	0.088852	243	520
AMPH	-0.100385	0.022056	0.0398118	243	516
AMTN	0.115057	0.00863661	0.0173801	243	498
AMT	0.175061	5.98397e-05	0.000199571	243	520
AMY1A	0.325157	2.86063e-14	6.21571e-13	243	444
AMY2A	0.222634	2.91079e-07	1.57018e-06	243	269
AMY2B	0.315957	1.61407e-13	3.08202e-12	243	518
AMZ1	-0.0169954	0.699016	0.761798	243	517
AMZ2P1	0.263288	1.07842e-09	9.45034e-09	243	520
AMZ2	-0.0028003	0.949207	0.962202	243	520
ANAPC10	0.00198468	0.963989	0.973012	243	520
ANAPC11	-0.115308	0.00849108	0.0171231	243	520
ANAPC13	0.0178877	0.684043	0.749039	243	520
ANAPC16	0.184801	2.22966e-05	8.18775e-05	243	520
ANAPC1	0.0651357	0.137989	0.198106	243	520
ANAPC2	-0.0166351	0.705094	0.766815	243	520
ANAPC4	0.0319705	0.466937	0.551313	243	520
ANAPC5	0.0577762	0.188366	0.258998	243	520
ANAPC7	0.226169	1.86081e-07	1.03966e-06	243	520
ANGEL1	-0.0160002	0.715854	0.775631	243	520
ANGEL2	0.361986	1.52131e-17	6.50895e-16	243	520
ANGPT1	0.152667	0.000476812	0.00129296	243	516
ANGPT2	-0.195406	7.17077e-06	2.93051e-05	243	520
ANGPT4	0.0235948	0.591389	0.667531	243	292
ANGPTL1	-0.0323069	0.462261	0.546912	243	507
ANGPTL2	-0.0877756	0.0454314	0.0754409	243	520
ANGPTL3	0.00430779	0.921935	0.94169	243	202
ANGPTL4	-0.153244	0.00045347	0.00123665	243	520
ANGPTL5	0.118481	0.00683416	0.0141366	243	208
ANGPTL6	0.110098	0.0119977	0.0232595	243	515
ANGPTL7	-0.0132472	0.763132	0.815205	243	372
ANG	0.0938436	0.0323922	0.0560264	243	520
ANK1	-0.0306872	0.485018	0.568863	243	520
ANK2	0.179159	3.97511e-05	0.000137745	243	520
ANK3	0.190585	1.21028e-05	4.69948e-05	243	520
ANKAR	0.25516	3.57995e-09	2.84421e-08	243	517
ANKDD1A	0.111901	0.0106613	0.0209527	243	520
ANKFN1	-0.00426329	0.922739	0.942371	243	335
ANKFY1	0.00831132	0.850035	0.88561	243	520
ANKHD1-EIF4EBP3	0.0345879	0.431245	0.51687	243	520
ANKHD1	0.314223	2.22182e-13	4.13085e-12	243	520
ANKH	0.136922	0.00175074	0.00417625	243	520
ANKIB1	0.065358	0.136647	0.196529	243	520
ANKK1	0.143566	0.00102728	0.00258676	243	518
ANKLE1	0.213877	8.54531e-07	4.19648e-06	243	518
ANKLE2	-0.110452	0.0117241	0.0227992	243	520
ANKMY1	0.239515	3.2145e-08	2.08751e-07	243	520
ANKMY2	0.224604	2.27061e-07	1.24924e-06	243	520
ANKRA2	0.304188	1.35558e-12	2.14216e-11	243	520
ANKRD10	0.144705	0.000935405	0.0023767	243	520
ANKRD11	0.101958	0.0200472	0.0365391	243	520
ANKRD12	0.111701	0.0108023	0.0212152	243	520
ANKRD13A	0.106878	0.0147563	0.0279385	243	520
ANKRD13B	0.0599618	0.172166	0.239919	243	520
ANKRD13C	0.00911212	0.835781	0.87374	243	520
ANKRD13D	-0.155081	0.000386161	0.00107105	243	520
ANKRD16	0.217852	5.27029e-07	2.69684e-06	243	520
ANKRD17	0.0362309	0.40967	0.495239	243	520
ANKRD19	-0.0807103	0.0659077	0.10429	243	520
ANKRD1	-0.204897	2.46259e-06	1.1042e-05	243	484
ANKRD20A3	0.363816	1.0186e-17	4.49432e-16	243	486
ANKRD20A4	0.242723	2.07454e-08	1.40326e-07	243	247
ANKRD20B	0.32475	3.09189e-14	6.65367e-13	243	461
ANKRD22	0.0917182	0.0365395	0.0622967	243	520
ANKRD23	-0.00547545	0.900872	0.925992	243	520
ANKRD24	0.266558	6.57775e-10	6.03704e-09	243	515
ANKRD26P1	0.109124	0.0127794	0.0245906	243	160
ANKRD26	0.208442	1.63058e-06	7.57231e-06	243	520
ANKRD27	-0.105779	0.015817	0.0296794	243	520
ANKRD28	0.243809	1.78622e-08	1.2255e-07	243	520
ANKRD29	0.0512139	0.243691	0.322385	243	520
ANKRD2	-0.0593656	0.176478	0.245194	243	519
ANKRD30A	0.108163	0.0135945	0.0259828	243	35
ANKRD30B	-0.0797484	0.0692076	0.108803	243	142
ANKRD31	-0.0433356	0.323992	0.40803	243	413
ANKRD32	0.235041	5.86011e-08	3.62798e-07	243	520
ANKRD33	0.0131011	0.76567	0.817006	243	210
ANKRD34A	0.169358	0.00010414	0.000328929	243	519
ANKRD34B	0.273602	2.21635e-10	2.21459e-09	243	369
ANKRD34C	0.00348836	0.93675	0.953056	243	237
ANKRD35	0.142381	0.00113166	0.00282621	243	520
ANKRD36BP1	0.180058	3.62974e-05	0.000126736	243	517
ANKRD36B	0.257585	2.51365e-09	2.05536e-08	243	515
ANKRD36	0.216322	6.3548e-07	3.20225e-06	243	520
ANKRD37	0.0516852	0.239374	0.317418	243	520
ANKRD39	-0.020738	0.637061	0.708454	243	520
ANKRD40	-0.0260997	0.552623	0.632089	243	520
ANKRD42	0.0498447	0.256542	0.336734	243	520
ANKRD43	0.340463	1.40707e-15	3.98484e-14	243	485
ANKRD44	0.24412	1.71099e-08	1.17789e-07	243	520
ANKRD45	0.151826	0.00051277	0.00138247	243	488
ANKRD46	-0.0476473	0.278131	0.35971	243	520
ANKRD49	0.0252803	0.565167	0.643807	243	520
ANKRD50	-0.00193507	0.964888	0.973725	243	520
ANKRD52	0.0440562	0.316004	0.399442	243	520
ANKRD53	0.151936	0.000507949	0.00137039	243	513
ANKRD54	0.0210162	0.632548	0.704718	243	520
ANKRD55	0.254391	4.00191e-09	3.15583e-08	243	453
ANKRD56	0.356148	5.37667e-17	2.05722e-15	243	518
ANKRD57	-0.205278	2.35654e-06	1.06085e-05	243	520
ANKRD58	0.086041	0.0498845	0.0818847	243	519
ANKRD5	0.0678281	0.1224	0.178614	243	520
ANKRD6	0.454296	7.63849e-28	2.23221e-25	243	519
ANKRD7	0.157769	0.000304231	0.000863894	243	285
ANKRD9	-0.126928	0.00374145	0.00823609	243	520
ANKS1A	0.00658342	0.88095	0.91027	243	520
ANKS1B	0.26321	1.09115e-09	9.54532e-09	243	467
ANKS3	0.102679	0.0191807	0.0351376	243	520
ANKS4B	0.0443528	0.312753	0.396178	243	240
ANKS6	0.125166	0.0042551	0.00926464	243	520
ANKZF1	-0.0133565	0.761238	0.813569	243	520
ANLN	-0.0235165	0.592621	0.66866	243	520
ANO10	-0.125074	0.00428364	0.00932174	243	520
ANO1	-0.124254	0.00454535	0.00982553	243	520
ANO2	0.194293	8.10107e-06	3.26178e-05	243	518
ANO3	0.155032	0.000387805	0.00107458	243	409
ANO4	0.149289	0.000637158	0.00168295	243	494
ANO5	0.0519475	0.236994	0.314889	243	491
ANO6	-0.167628	0.000122774	0.000381744	243	520
ANO7	0.0259478	0.554938	0.634413	243	520
ANO8	0.225962	1.91071e-07	1.06577e-06	243	520
ANO9	0.0155784	0.723033	0.781645	243	520
ANP32A	0.00528199	0.904357	0.928722	243	520
ANP32B	-0.0553954	0.207259	0.280745	243	520
ANP32C	-0.0626542	0.153667	0.217441	243	519
ANP32D	0.0573573	0.191595	0.262743	243	284
ANP32E	0.142644	0.00110767	0.00277075	243	520
ANPEP	-0.155956	0.000357467	0.000999891	243	520
ANTXR1	0.0571027	0.193577	0.264918	243	520
ANTXR2	-0.185516	2.06958e-05	7.65706e-05	243	520
ANTXRL	0.0350608	0.424969	0.510764	243	65
ANUBL1	0.381508	1.84235e-19	1.1326e-17	243	520
ANXA10	0.0184111	0.675317	0.741806	243	396
ANXA11	0.142338	0.00113558	0.0028353	243	520
ANXA13	-0.183317	2.60049e-05	9.40655e-05	243	465
ANXA1	-0.00109842	0.980065	0.985048	243	520
ANXA2P1	-0.223222	2.7034e-07	1.46733e-06	243	520
ANXA2P2	-0.223825	2.50552e-07	1.36877e-06	243	520
ANXA2P3	-0.175343	5.81984e-05	0.000194641	243	520
ANXA2	-0.23988	3.05955e-08	1.99459e-07	243	520
ANXA3	-0.179433	3.86665e-05	0.000134264	243	520
ANXA4	-0.0755463	0.0852444	0.130593	243	520
ANXA5	-0.282959	4.97396e-11	5.75746e-10	243	520
ANXA6	0.01741	0.692044	0.756007	243	520
ANXA7	0.0156749	0.721388	0.780535	243	520
ANXA8L1	-0.0596469	0.174434	0.24264	243	407
ANXA8L2	-0.0817195	0.0625858	0.099785	243	520
ANXA8	-0.0801729	0.0677351	0.106796	243	520
ANXA9	0.105124	0.0164815	0.0307859	243	520
AOAH	0.0944497	0.0312859	0.0543086	243	520
AOC2	0.137098	0.0017268	0.00412305	243	520
AOC3	-0.0486691	0.267943	0.34895	243	520
AOX1	0.112514	0.0102378	0.0202154	243	519
AOX2P	-0.126327	0.00391008	0.00857734	243	91
AP1AR	0.0976934	0.0258991	0.0459709	243	520
AP1B1	0.0133764	0.760893	0.813329	243	520
AP1G1	-0.0295723	0.501025	0.583936	243	520
AP1G2	0.027507	0.531403	0.612057	243	520
AP1M1	-0.185068	2.16868e-05	7.98124e-05	243	520
AP1M2	-0.0819801	0.0617509	0.0986659	243	520
AP1S1	-0.106271	0.015334	0.0288805	243	520
AP1S2	-0.0113588	0.796093	0.842205	243	520
AP1S3	0.0405269	0.356366	0.44163	243	520
AP2A1	-0.162347	0.000200919	0.000593167	243	520
AP2A2	-0.165709	0.000147097	0.000449064	243	520
AP2B1	-0.121369	0.00558435	0.0117983	243	520
AP2M1	-0.019831	0.651866	0.721536	243	520
AP2S1	-0.237322	4.32109e-08	2.74792e-07	243	520
AP3B1	-0.0124855	0.77638	0.826117	243	520
AP3B2	0.331992	7.60814e-15	1.84388e-13	243	516
AP3D1	-0.103279	0.0184852	0.0340056	243	520
AP3M1	0.155948	0.000357708	0.00100025	243	520
AP3M2	0.292251	1.06619e-11	1.39331e-10	243	520
AP3S1	-0.221251	3.46089e-07	1.84374e-06	243	520
AP3S2	0.0227886	0.604126	0.678821	243	520
AP4B1	0.0972974	0.0265105	0.0469529	243	520
AP4E1	-0.192302	1.00601e-05	3.97593e-05	243	520
AP4M1	0.0402818	0.359285	0.444537	243	520
AP4S1	-0.180328	3.53166e-05	0.000123676	243	520
APAF1	0.139382	0.00144098	0.00350789	243	520
APBA1	0.179455	3.85806e-05	0.000134012	243	519
APBA2	0.00227651	0.958698	0.969079	243	520
APBA3	0.103016	0.0187867	0.0344879	243	520
APBB1IP	0.197487	5.69742e-06	2.37656e-05	243	520
APBB1	0.15071	0.000564436	0.00150785	243	520
APBB2	-0.339822	1.60153e-15	4.46656e-14	243	520
APBB3	0.106433	0.0151776	0.0286447	243	520
APC2	0.0409308	0.35159	0.436521	243	520
APCDD1L	-0.233535	7.15334e-08	4.34719e-07	243	519
APCDD1	-0.170358	9.46259e-05	0.000302143	243	520
APCS	0.0160742	0.714597	0.774518	243	51
APC	0.171947	8.11581e-05	0.000262592	243	520
APEH	-0.158008	0.000297799	0.000846943	243	520
APEX1	0.0395726	0.367815	0.453144	243	520
APEX2	0.00410663	0.925569	0.944206	243	520
APH1A	0.102571	0.0193082	0.0353487	243	520
APH1B	-0.0720427	0.100796	0.150821	243	520
API5	0.06624	0.13142	0.189961	243	520
APIP	0.123203	0.0049018	0.0105015	243	520
APITD1	0.319261	8.7297e-14	1.76202e-12	243	520
APLF	-0.0072524	0.868956	0.901157	243	520
APLNR	0.0580284	0.186441	0.256816	243	520
APLN	-0.360292	2.20042e-17	9.09206e-16	243	520
APLP1	0.121989	0.00534468	0.0113454	243	520
APLP2	-0.153733	0.000434568	0.00118987	243	520
APOA1BP	0.0234755	0.593266	0.669237	243	520
APOA1	0.0270749	0.537875	0.618292	243	455
APOA2	0.0288916	0.510935	0.593086	243	149
APOA4	-0.00765671	0.861722	0.89552	243	73
APOA5	-0.0124616	0.776797	0.826474	243	167
APOB48R	0.062159	0.156951	0.221545	243	520
APOBEC1	0.14503	0.000910603	0.00231982	243	47
APOBEC2	-0.0654569	0.136052	0.195842	243	479
APOBEC3A	-0.0194793	0.657643	0.726495	243	520
APOBEC3B	0.193986	8.37762e-06	3.36775e-05	243	520
APOBEC3C	0.222746	2.87017e-07	1.54951e-06	243	520
APOBEC3D	0.148194	0.000699078	0.0018283	243	519
APOBEC3F	0.20392	2.75563e-06	1.22632e-05	243	520
APOBEC3G	0.114628	0.00889002	0.0178242	243	520
APOBEC3H	0.168028	0.000118211	0.000369533	243	516
APOBEC4	0.326143	2.36794e-14	5.2701e-13	243	128
APOB	0.0125797	0.774738	0.824893	243	413
APOC1P1	0.0427621	0.330442	0.414832	243	178
APOC1	0.0168393	0.701648	0.763932	243	520
APOC2	0.0388181	0.377025	0.462654	243	520
APOC3	-0.0180695	0.681007	0.746525	243	60
APOC4	0.00561197	0.898414	0.923898	243	256
APOD	0.183233	2.62293e-05	9.47996e-05	243	520
APOE	-0.0324906	0.459718	0.544703	243	520
APOF	0.047513	0.27949	0.361143	243	147
APOH	-0.0733687	0.0946644	0.142897	243	128
APOL1	-0.0103159	0.814458	0.85651	243	520
APOL2	-0.0612176	0.16334	0.229144	243	520
APOL3	-0.0737154	0.0931112	0.140939	243	520
APOL4	0.0580636	0.186174	0.256544	243	520
APOL5	-0.0228177	0.603663	0.678461	243	196
APOL6	-0.0525379	0.2317	0.308831	243	520
APOLD1	0.0222973	0.611947	0.685505	243	520
APOM	0.106342	0.0152651	0.0287776	243	520
APOOL	0.10442	0.0172227	0.031972	243	520
APOO	0.241394	2.48928e-08	1.65438e-07	243	520
APPBP2	0.164408	0.00016608	0.000499975	243	520
APPL1	0.228296	1.41664e-07	8.12661e-07	243	520
APPL2	0.210111	1.33955e-06	6.31975e-06	243	520
APP	-0.174388	6.39413e-05	0.000211779	243	520
APRT	-0.140908	0.00127499	0.00314598	243	520
APTX	-0.0890142	0.0424603	0.0711636	243	520
AQP10	-0.0797815	0.069092	0.108657	243	479
AQP11	0.0296617	0.499732	0.582866	243	513
AQP12A	0.0326604	0.457374	0.542464	243	37
AQP12B	0.0560029	0.202313	0.275043	243	187
AQP1	0.127967	0.00346554	0.00769967	243	520
AQP2	0.20143	3.66047e-06	1.58564e-05	243	212
AQP3	0.0142667	0.745511	0.801433	243	520
AQP4	0.362851	1.25899e-17	5.47116e-16	243	338
AQP5	0.334459	4.67916e-15	1.18979e-13	243	483
AQP6	-0.035733	0.41614	0.501977	243	481
AQP7P1	0.0136144	0.756772	0.810471	243	388
AQP7P3	-0.00696853	0.874042	0.904879	243	225
AQP7	0.0110154	0.802129	0.847212	243	444
AQP8	-0.0126554	0.77342	0.823706	243	335
AQP9	-0.0832685	0.0577566	0.0929824	243	520
AQPEP	-0.0392084	0.372243	0.457817	243	507
AQR	0.046098	0.294074	0.376514	243	520
ARAF	0.0602124	0.170377	0.237766	243	520
ARAP1	-0.0836117	0.0567295	0.0915262	243	520
ARAP2	0.0148811	0.734954	0.792154	243	520
ARAP3	0.0967408	0.0273913	0.0483133	243	520
ARCN1	-0.18141	3.16305e-05	0.000111933	243	520
ARC	-0.140399	0.00132831	0.00325722	243	520
AREG	-0.327597	1.78971e-14	4.08695e-13	243	520
ARF1	-0.153984	0.000425154	0.00116716	243	520
ARF3	-0.11497	0.00868747	0.0174702	243	520
ARF4	-0.180221	3.57026e-05	0.000124854	243	520
ARF5	-0.0885184	0.0436294	0.0728746	243	520
ARF6	-0.117798	0.00716415	0.0147617	243	520
ARFGAP1	-0.24018	2.93738e-08	1.92553e-07	243	520
ARFGAP2	-0.135461	0.00196266	0.00463138	243	520
ARFGAP3	0.206699	1.99872e-06	9.10997e-06	243	520
ARFGEF1	0.0961316	0.0283837	0.0498979	243	520
ARFGEF2	0.157531	0.000310755	0.000880438	243	520
ARFIP1	-0.0055232	0.900012	0.925297	243	520
ARFIP2	-0.197435	5.73041e-06	2.38834e-05	243	520
ARFRP1	-0.18126	3.21162e-05	0.000113393	243	520
ARG1	-0.116555	0.00780178	0.0159049	243	405
ARG2	0.04026	0.359545	0.444777	243	520
ARGFXP2	0.201903	3.46888e-06	1.51334e-05	243	294
ARGFX	0.167512	0.000124127	0.000385238	243	154
ARGLU1	0.218884	4.64187e-07	2.4012e-06	243	520
ARHGAP10	-0.115928	0.00814201	0.0165067	243	520
ARHGAP11A	0.100835	0.0214643	0.0388551	243	520
ARHGAP11B	0.139549	0.00142189	0.00346562	243	517
ARHGAP12	0.0991822	0.0237073	0.042492	243	520
ARHGAP15	0.161518	0.000216767	0.000634843	243	520
ARHGAP17	-0.103585	0.018139	0.0334298	243	520
ARHGAP18	0.00519255	0.905969	0.929857	243	520
ARHGAP19	0.30027	2.69584e-12	4.00287e-11	243	520
ARHGAP1	-0.177919	4.50326e-05	0.000154192	243	520
ARHGAP20	0.221133	3.51187e-07	1.86793e-06	243	518
ARHGAP21	-0.0423124	0.335558	0.420312	243	520
ARHGAP22	-0.0233781	0.594801	0.670556	243	520
ARHGAP23	0.182791	2.74541e-05	9.87309e-05	243	520
ARHGAP24	0.26771	5.51795e-10	5.16066e-09	243	519
ARHGAP25	0.0833679	0.0574575	0.0925451	243	520
ARHGAP26	0.445753	9.45582e-27	2.35391e-24	243	520
ARHGAP27	0.127366	0.00362295	0.00800494	243	520
ARHGAP28	-0.0221452	0.614378	0.687628	243	520
ARHGAP29	-0.0836594	0.0565878	0.0913195	243	520
ARHGAP30	0.189888	1.30411e-05	5.02792e-05	243	520
ARHGAP31	0.140748	0.00129157	0.0031822	243	520
ARHGAP32	0.0336557	0.443772	0.529199	243	520
ARHGAP33	0.224694	2.24482e-07	1.23673e-06	243	520
ARHGAP36	0.00378599	0.931366	0.948823	243	318
ARHGAP39	0.11674	0.00770375	0.0157225	243	520
ARHGAP42	-0.0126003	0.774379	0.824554	243	519
ARHGAP4	0.283319	4.69106e-11	5.46766e-10	243	520
ARHGAP5	0.000333288	0.993951	0.995241	243	520
ARHGAP6	0.130125	0.00295072	0.00667771	243	518
ARHGAP8	-0.0161234	0.713761	0.773861	243	519
ARHGAP9	0.160067	0.000247376	0.000716061	243	520
ARHGDIA	-0.32679	2.09087e-14	4.71065e-13	243	520
ARHGDIB	0.116457	0.00785374	0.0159962	243	520
ARHGDIG	-0.0237613	0.588773	0.665249	243	355
ARHGEF10L	0.18995	1.29549e-05	5.00234e-05	243	520
ARHGEF10	-0.0392357	0.37191	0.457463	243	520
ARHGEF11	0.24853	9.24205e-09	6.75206e-08	243	520
ARHGEF12	0.00770481	0.860862	0.894764	243	520
ARHGEF15	0.062069	0.157554	0.222255	243	520
ARHGEF16	0.2943	7.53472e-12	1.0183e-10	243	520
ARHGEF17	-0.0722788	0.0996818	0.149397	243	520
ARHGEF18	-0.0191179	0.663602	0.731635	243	520
ARHGEF19	0.338945	1.91136e-15	5.25077e-14	243	520
ARHGEF1	-0.173811	6.76706e-05	0.000222959	243	520
ARHGEF2	0.127457	0.00359869	0.00795658	243	520
ARHGEF33	0.319922	7.71318e-14	1.56783e-12	243	499
ARHGEF35	0.0175647	0.689448	0.753825	243	520
ARHGEF37	-0.13575	0.00191898	0.00453838	243	520
ARHGEF38	0.394781	7.69455e-21	6.08443e-19	243	221
ARHGEF3	0.182161	2.9289e-05	0.000104788	243	520
ARHGEF4	-0.176957	4.95796e-05	0.000168049	243	520
ARHGEF5	-0.053515	0.223123	0.299	243	520
ARHGEF6	0.146028	0.000838224	0.00215394	243	520
ARHGEF7	0.047636	0.278245	0.359834	243	520
ARHGEF9	0.227112	1.64932e-07	9.34183e-07	243	520
ARID1A	0.220225	3.9321e-07	2.06745e-06	243	520
ARID1B	0.25397	4.25278e-09	3.3328e-08	243	520
ARID2	0.27823	1.06602e-10	1.1538e-09	243	520
ARID3A	-0.015022	0.73254	0.789805	243	520
ARID3B	0.101047	0.0211897	0.0384178	243	520
ARID3C	0.0847579	0.0534086	0.0868562	243	364
ARID4A	0.145349	0.00088684	0.0022653	243	520
ARID4B	0.251239	6.29378e-09	4.77812e-08	243	520
ARID5A	0.0810382	0.0648128	0.10281	243	520
ARID5B	0.20326	2.97203e-06	1.3171e-05	243	520
ARIH1	0.111327	0.0110716	0.0216515	243	520
ARIH2	0.045983	0.295283	0.377856	243	520
ARL10	-0.0206631	0.638278	0.7093	243	519
ARL11	0.0396992	0.366283	0.451533	243	520
ARL13A	0.0364269	0.407139	0.49283	243	359
ARL13B	0.241512	2.44956e-08	1.63121e-07	243	520
ARL14	-0.154975	0.00038977	0.00107898	243	506
ARL15	0.0590761	0.178601	0.247581	243	520
ARL16	0.0591427	0.178111	0.247037	243	520
ARL17A	0.166491	0.000136684	0.000420611	243	520
ARL17B	0.155891	0.000359508	0.00100445	243	433
ARL1	0.229957	1.14276e-07	6.68872e-07	243	520
ARL2BP	-0.0964426	0.0278732	0.0490989	243	520
ARL2	-0.198603	5.03133e-06	2.11799e-05	243	520
ARL3	0.100697	0.0216441	0.0391383	243	520
ARL4A	0.102999	0.0188067	0.0345214	243	520
ARL4C	-0.0659862	0.132908	0.191836	243	520
ARL4D	-0.209683	1.40898e-06	6.6241e-06	243	520
ARL5A	-0.0518041	0.238293	0.316343	243	520
ARL5B	0.114304	0.00908576	0.0181841	243	520
ARL5C	0.053071	0.226992	0.303418	243	136
ARL6IP1	0.179019	4.03164e-05	0.000139465	243	520
ARL6IP4	-0.0304715	0.488092	0.571704	243	520
ARL6IP5	0.0821962	0.0610653	0.0977239	243	520
ARL6IP6	0.134585	0.00210062	0.0049178	243	520
ARL6	0.218551	4.83587e-07	2.49323e-06	243	520
ARL8A	0.0251484	0.567199	0.645611	243	520
ARL8B	-0.0850931	0.0524684	0.0855274	243	520
ARL9	0.0619809	0.158145	0.222871	243	513
ARMC10	0.0533183	0.224831	0.300969	243	520
ARMC1	-0.0944459	0.0312928	0.0543159	243	520
ARMC2	0.18182	3.03306e-05	0.000107997	243	520
ARMC3	0.237812	4.04576e-08	2.58324e-07	243	211
ARMC4	0.192723	9.61099e-06	3.82015e-05	243	390
ARMC5	-0.0239026	0.586558	0.66308	243	520
ARMC6	-0.109284	0.0126475	0.0243778	243	520
ARMC7	0.153162	0.000456751	0.00124425	243	520
ARMC8	0.0927911	0.0343927	0.059056	243	520
ARMC9	-0.0412425	0.347931	0.432821	243	520
ARMCX1	-0.0828332	0.0590813	0.0949255	243	520
ARMCX2	0.15317	0.00045641	0.00124357	243	520
ARMCX3	0.252706	5.10119e-09	3.94857e-08	243	520
ARMCX5	0.219929	4.07914e-07	2.13475e-06	243	520
ARMCX6	0.281818	5.98651e-11	6.80451e-10	243	519
ARMS2	-0.0123699	0.778396	0.827957	243	214
ARNT2	0.368015	4.01882e-18	1.90224e-16	243	520
ARNTL2	-0.0234069	0.594346	0.670118	243	520
ARNTL	0.0766095	0.080928	0.124777	243	520
ARNT	0.118755	0.00670555	0.0138991	243	520
ARPC1A	-0.111941	0.0106329	0.020903	243	520
ARPC1B	-0.161778	0.000211676	0.00062192	243	520
ARPC2	-0.202863	3.10996e-06	1.37159e-05	243	520
ARPC3	-0.11848	0.00683487	0.0141367	243	520
ARPC4	-0.105685	0.015911	0.0298391	243	520
ARPC5L	-0.180916	3.32641e-05	0.000117057	243	520
ARPC5	0.0482205	0.272384	0.353615	243	520
ARPM1	0.130283	0.00291592	0.00660635	243	520
ARPP19	-0.0270007	0.538991	0.619306	243	520
ARPP21	-0.154155	0.000418841	0.00115108	243	337
ARR3	0.0191473	0.663117	0.73122	243	75
ARRB1	0.142142	0.00115388	0.00287706	243	520
ARRB2	0.0954132	0.0295938	0.0517411	243	520
ARRDC1	-0.0963161	0.02808	0.0494158	243	520
ARRDC2	0.177291	4.79563e-05	0.000163178	243	520
ARRDC3	0.203011	3.05768e-06	1.3506e-05	243	520
ARRDC4	-0.188866	1.45412e-05	5.5553e-05	243	520
ARRDC5	0.176133	5.38153e-05	0.000181308	243	463
ARSA	-0.0948385	0.0305934	0.053244	243	520
ARSB	0.131441	0.00267206	0.00611362	243	520
ARSD	0.314122	2.26319e-13	4.19439e-12	243	520
ARSE	-0.0200146	0.648856	0.718836	243	513
ARSF	0.389819	2.56532e-20	1.8343e-18	243	343
ARSG	0.352668	1.12707e-16	4.16233e-15	243	520
ARSH	0.280078	7.92734e-11	8.77316e-10	243	319
ARSI	-0.312624	2.97763e-13	5.37039e-12	243	520
ARSJ	-0.168848	0.000109343	0.000344445	243	520
ARSK	0.0942874	0.0315789	0.05477	243	520
ART1	-0.0471542	0.28314	0.364994	243	198
ART3	-0.179833	3.7134e-05	0.000129366	243	476
ART4	0.204787	2.49405e-06	1.11681e-05	243	282
ART5	0.143701	0.00101598	0.00256045	243	449
ARTN	-0.0955899	0.0292922	0.0512849	243	520
ARV1	0.181556	3.11617e-05	0.000110507	243	520
ARVCF	0.215717	6.84034e-07	3.42424e-06	243	520
ARX	0.00928547	0.832703	0.871199	243	415
AR	0.188354	1.53542e-05	5.83054e-05	243	460
AS3MT	0.304273	1.3353e-12	2.11842e-11	243	519
ASAH1	0.273383	2.29375e-10	2.2874e-09	243	520
ASAH2B	-0.00470093	0.914836	0.936764	243	509
ASAH2	-0.0456849	0.298427	0.381143	243	509
ASAM	-0.299898	2.87609e-12	4.25172e-11	243	520
ASAP1IT1	0.104563	0.0170697	0.0317288	243	59
ASAP1	-0.0828749	0.0589533	0.094735	243	520
ASAP2	0.00479401	0.913157	0.935424	243	520
ASAP3	0.146553	0.000802334	0.00206923	243	520
ASB10	-0.0685358	0.11854	0.173798	243	244
ASB11	-0.0612982	0.162786	0.228485	243	163
ASB12	0.137178	0.0017159	0.0041014	243	383
ASB13	0.123857	0.00467707	0.0100692	243	520
ASB14	-0.0343933	0.433844	0.519356	243	519
ASB15	-0.0923315	0.0352989	0.060437	243	234
ASB16	0.14063	0.00130386	0.00320739	243	517
ASB17	0.00339464	0.938446	0.954212	243	8
ASB18	-0.020718	0.637386	0.708659	243	83
ASB1	-0.00259341	0.952955	0.96487	243	520
ASB2	0.0158642	0.718166	0.777634	243	520
ASB3	0.219571	4.26383e-07	2.22275e-06	243	520
ASB4	0.0962523	0.0281847	0.0495913	243	258
ASB5	-0.210157	1.33219e-06	6.29161e-06	243	347
ASB6	0.0636529	0.147202	0.209514	243	520
ASB7	0.0931532	0.033693	0.0579953	243	520
ASB8	0.243282	1.92094e-08	1.30858e-07	243	520
ASB9	0.28785	2.22708e-11	2.74157e-10	243	519
ASCC1	-0.066042	0.132579	0.191431	243	520
ASCC2	-0.100219	0.0222779	0.040162	243	520
ASCC3	-0.0201793	0.646163	0.716286	243	520
ASCL1	0.213124	9.3548e-07	4.55629e-06	243	351
ASCL2	-0.0160292	0.715361	0.775263	243	520
ASCL3	0.199179	4.71731e-06	1.99916e-05	243	133
ASCL4	0.313846	2.38069e-13	4.39197e-12	243	324
ASF1A	0.07024	0.109634	0.162239	243	520
ASF1B	0.239372	3.27747e-08	2.12635e-07	243	520
ASFMR1	0.127795	0.00351008	0.00778714	243	297
ASGR1	0.0419663	0.339529	0.424364	243	520
ASGR2	0.0832424	0.0578354	0.0930869	243	516
ASH1L	0.279261	9.03832e-11	9.89909e-10	243	520
ASH2L	0.269111	4.45083e-10	4.24133e-09	243	520
ASIP	0.000636696	0.988444	0.991295	243	364
ASL	-0.0411054	0.349538	0.434476	243	520
ASMTL	0.1503	0.000584551	0.00155793	243	520
ASMT	0.124114	0.00459118	0.00990972	243	359
ASNA1	-0.0311089	0.479035	0.563189	243	520
ASNSD1	-0.090966	0.0381116	0.0646272	243	520
ASNS	0.102814	0.0190226	0.034867	243	520
ASPA	0.167746	0.000121411	0.000378148	243	430
ASPDH	0.170584	9.25882e-05	0.000296388	243	213
ASPG	0.0942833	0.0315864	0.0547784	243	516
ASPHD1	-0.00203701	0.96304	0.972298	243	519
ASPHD2	-0.122023	0.0053317	0.0113209	243	520
ASPH	0.00763224	0.86216	0.89579	243	520
ASPM	0.200852	3.90782e-06	1.68312e-05	243	520
ASPN	-0.103231	0.0185394	0.0340835	243	520
ASPRV1	-0.193554	8.78144e-06	3.5126e-05	243	520
ASPSCR1	0.0786701	0.0730665	0.114027	243	520
ASRGL1	0.462578	6.22136e-29	2.3231e-26	243	520
ASS1	0.131679	0.00262425	0.00601515	243	520
ASTE1	0.337931	2.34291e-15	6.34126e-14	243	520
ASTL	0.0884676	0.0437506	0.0730391	243	452
ASTN1	0.25804	2.35108e-09	1.93104e-08	243	392
ASTN2	0.23563	5.41829e-08	3.38039e-07	243	520
ASXL1	0.0838052	0.056157	0.0907041	243	520
ASXL2	0.143421	0.00103953	0.0026136	243	520
ASXL3	0.267933	5.33235e-10	4.99867e-09	243	431
ASZ1	0.0963899	0.0279592	0.0492245	243	15
ATAD1	-0.0242669	0.580866	0.657788	243	520
ATAD2B	0.256042	3.14931e-09	2.52999e-08	243	520
ATAD2	0.149071	0.000649057	0.00171124	243	520
ATAD3A	-0.119153	0.00652278	0.0135565	243	520
ATAD3B	-0.202991	3.06478e-06	1.35344e-05	243	520
ATAD3C	0.033201	0.449957	0.53534	243	520
ATAD5	0.240623	2.76546e-08	1.82053e-07	243	520
ATCAY	0.0870557	0.0472373	0.0780732	243	288
ATE1	0.164537	0.000164093	0.000494676	243	520
ATF1	0.144758	0.0009313	0.00236746	243	520
ATF2	0.0608396	0.165961	0.232389	243	520
ATF3	0.141485	0.00121696	0.00302129	243	520
ATF4	-0.00446368	0.919119	0.939861	243	520
ATF5	0.114024	0.00925755	0.0185023	243	520
ATF6B	0.0294712	0.502491	0.585306	243	520
ATF6	0.147348	0.000750671	0.00194868	243	520
ATF7IP2	0.259326	1.94561e-09	1.62179e-08	243	520
ATF7IP	-0.00990694	0.821688	0.862449	243	520
ATF7	0.133025	0.00236857	0.00548018	243	520
ATG10	0.134728	0.00207752	0.00486879	243	520
ATG12	-0.170794	9.07319e-05	0.000290861	243	520
ATG16L1	-0.0172822	0.694189	0.757758	243	520
ATG16L2	0.107199	0.0144576	0.027453	243	520
ATG2A	-0.111504	0.0109432	0.0214357	243	520
ATG2B	-0.0162902	0.710933	0.77161	243	520
ATG3	0.111612	0.0108661	0.0213157	243	520
ATG4A	0.0711898	0.104905	0.156041	243	520
ATG4B	0.0820832	0.0614231	0.0982108	243	520
ATG4C	0.127385	0.00361778	0.00799441	243	520
ATG4D	0.208737	1.57511e-06	7.34518e-06	243	520
ATG5	0.0542538	0.216789	0.291542	243	520
ATG7	-0.00266445	0.951668	0.964051	243	520
ATG9A	-0.145874	0.000849033	0.00217838	243	520
ATG9B	0.043177	0.325766	0.409728	243	520
ATHL1	0.118602	0.0067773	0.0140305	243	520
ATIC	-0.152398	0.000488039	0.00132099	243	520
ATL1	0.123705	0.00472832	0.0101698	243	520
ATL2	0.0531731	0.226098	0.302464	243	520
ATL3	-0.167613	0.000122953	0.000382241	243	520
ATMIN	-0.181474	3.1424e-05	0.000111359	243	520
ATM	0.170768	9.09632e-05	0.000291464	243	520
ATN1	0.193211	9.11571e-06	3.63691e-05	243	520
ATOH1	0.0160981	0.714191	0.774119	243	62
ATOH7	0.163222	0.000185362	0.000551355	243	372
ATOH8	0.198798	4.92293e-06	2.07604e-05	243	520
ATOX1	-0.202987	3.06624e-06	1.35379e-05	243	520
ATP10A	0.0608178	0.166112	0.232555	243	520
ATP10B	0.174383	6.39767e-05	0.000211862	243	520
ATP10D	-0.182025	2.97006e-05	0.000106129	243	520
ATP11A	0.0386137	0.379544	0.465235	243	520
ATP11B	0.0858189	0.0504803	0.0827684	243	520
ATP11C	0.173465	7.00005e-05	0.000229735	243	520
ATP12A	0.246029	1.31253e-08	9.27328e-08	243	491
ATP13A1	0.0314946	0.473598	0.557969	243	520
ATP13A2	-0.169709	0.000100704	0.000319124	243	520
ATP13A3	0.109012	0.0128717	0.0247422	243	520
ATP13A4	0.368228	3.83231e-18	1.82252e-16	243	504
ATP13A5	0.339793	1.61099e-15	4.48675e-14	243	382
ATP1A1	0.0286373	0.514664	0.596728	243	520
ATP1A2	0.0075901	0.862913	0.896249	243	507
ATP1A3	0.256528	2.93366e-09	2.37568e-08	243	517
ATP1A4	0.194524	7.89928e-06	3.18817e-05	243	334
ATP1B1	0.249731	7.79846e-09	5.7961e-08	243	520
ATP1B2	0.256214	3.07119e-09	2.47215e-08	243	514
ATP1B3	-0.0343707	0.434145	0.519686	243	520
ATP1B4	-0.178779	4.13051e-05	0.000142445	243	299
ATP2A1	0.00994011	0.821101	0.862013	243	520
ATP2A2	0.0251429	0.567283	0.64567	243	520
ATP2A3	0.288101	2.13604e-11	2.6426e-10	243	520
ATP2B1	0.0477276	0.277322	0.358824	243	520
ATP2B2	0.253673	4.43863e-09	3.46901e-08	243	474
ATP2B3	0.177836	4.54084e-05	0.000155373	243	262
ATP2B4	0.101932	0.0200791	0.0365906	243	520
ATP2C1	0.218382	4.93763e-07	2.5394e-06	243	520
ATP2C2	0.0555774	0.205769	0.279101	243	520
ATP4A	0.223931	2.4722e-07	1.35167e-06	243	237
ATP4B	0.158527	0.000284254	0.00081289	243	156
ATP5A1	0.132652	0.00243694	0.00562224	243	520
ATP5B	0.015489	0.724557	0.782889	243	520
ATP5C1	0.0479016	0.275572	0.356926	243	520
ATP5D	-0.105245	0.0163568	0.0305898	243	520
ATP5EP2	-0.166577	0.000135587	0.000417656	243	520
ATP5E	-0.157028	0.000325018	0.000916648	243	520
ATP5F1	-0.0089885	0.837978	0.875497	243	520
ATP5G1	-0.0293341	0.504482	0.587252	243	520
ATP5G2	0.0544377	0.215233	0.289756	243	520
ATP5G3	-0.0740755	0.0915197	0.138856	243	520
ATP5H	-0.142762	0.00109703	0.00274618	243	520
ATP5I	-0.0256083	0.56013	0.639188	243	520
ATP5J2	-0.065747	0.134322	0.193586	243	520
ATP5J	-0.018301	0.677149	0.74344	243	520
ATP5L2	0.0125441	0.775359	0.825419	243	490
ATP5L	-0.0441374	0.315112	0.398602	243	520
ATP5O	0.03485	0.42776	0.513566	243	520
ATP5SL	-0.103833	0.0178621	0.0330027	243	520
ATP5S	0.0691858	0.115079	0.169363	243	520
ATP6AP1L	0.181836	3.02817e-05	0.000107901	243	520
ATP6AP1	-0.0233788	0.59479	0.670556	243	520
ATP6AP2	0.125092	0.00427795	0.00931137	243	520
ATP6V0A1	-0.0682323	0.120184	0.175889	243	520
ATP6V0A2	0.153169	0.000456438	0.00124357	243	520
ATP6V0A4	0.248959	8.69953e-09	6.39742e-08	243	501
ATP6V0B	-0.0932605	0.0334879	0.0576939	243	520
ATP6V0C	-0.0591016	0.178413	0.247355	243	520
ATP6V0D1	-0.277753	1.1503e-10	1.23049e-09	243	520
ATP6V0D2	-0.0696335	0.112741	0.166262	243	518
ATP6V0E1	-0.129736	0.00303814	0.00684864	243	520
ATP6V0E2	0.374403	9.50749e-19	5.08512e-17	243	520
ATP6V1A	0.103433	0.0183103	0.0337238	243	520
ATP6V1B1	0.174845	6.11338e-05	0.000203349	243	512
ATP6V1B2	-0.00774409	0.86016	0.894298	243	520
ATP6V1C1	-0.0847321	0.0534814	0.0869536	243	520
ATP6V1C2	0.0163453	0.709998	0.770818	243	520
ATP6V1D	-0.331673	8.09929e-15	1.95352e-13	243	520
ATP6V1E1	-0.0735669	0.0937741	0.141754	243	520
ATP6V1E2	0.082474	0.0601936	0.0965203	243	520
ATP6V1F	-0.121625	0.00548424	0.0116087	243	520
ATP6V1G1	-0.0770475	0.0792021	0.122412	243	520
ATP6V1G2	0.0647586	0.140289	0.201051	243	508
ATP6V1G3	0.000333779	0.993942	0.995241	243	35
ATP6V1H	-0.243723	1.80763e-08	1.23808e-07	243	520
ATP7A	0.185145	2.15129e-05	7.92592e-05	243	520
ATP7B	0.125647	0.0041089	0.00897929	243	520
ATP8A1	0.260329	1.67704e-09	1.42263e-08	243	520
ATP8A2	-0.00144018	0.973864	0.98033	243	501
ATP8B1	0.3432	8.06488e-16	2.42717e-14	243	520
ATP8B2	0.0367666	0.402777	0.48837	243	520
ATP8B3	-0.0575527	0.190084	0.261057	243	520
ATP8B4	0.146809	0.000785316	0.00203066	243	519
ATP8B5P	-0.0394225	0.369636	0.454971	243	520
ATP9A	0.173472	6.99533e-05	0.000229692	243	520
ATP9B	0.19896	4.83449e-06	2.04495e-05	243	520
ATPAF1	0.264251	9.32984e-10	8.29118e-09	243	520
ATPAF2	-0.0112061	0.798775	0.844356	243	520
ATPBD4	0.0726822	0.0978007	0.146894	243	520
ATPIF1	-0.11199	0.0105985	0.0208495	243	520
ATRIP	-0.0214077	0.626222	0.698807	243	520
ATRNL1	0.316389	1.49002e-13	2.87235e-12	243	482
ATRN	0.0705431	0.108107	0.160226	243	520
ATRX	0.158935	0.000274001	0.000785687	243	520
ATR	0.239909	3.0475e-08	1.9906e-07	243	520
ATXN10	0.111493	0.0109514	0.0214455	243	520
ATXN1L	0.0542938	0.216451	0.291162	243	520
ATXN1	-0.0323686	0.461405	0.546125	243	520
ATXN2L	0.178637	4.18983e-05	0.000144343	243	520
ATXN2	0.0671558	0.126158	0.183314	243	520
ATXN3L	-0.00951197	0.828684	0.867941	243	15
ATXN3	-0.0389335	0.375607	0.461312	243	520
ATXN7L1	0.218494	4.87051e-07	2.50789e-06	243	520
ATXN7L2	0.168401	0.000114095	0.000358127	243	520
ATXN7L3B	0.109891	0.0121602	0.0235495	243	520
ATXN7L3	-0.111679	0.010818	0.0212399	243	520
ATXN7	0.160212	0.000244135	0.000707393	243	520
ATXN8OS	0.049274	0.262034	0.342672	243	3
AUH	0.212927	9.57887e-07	4.65596e-06	243	520
AUP1	-0.176106	5.396e-05	0.000181675	243	520
AURKAIP1	-0.154767	0.000396943	0.00109718	243	520
AURKAPS1	0.0393219	0.370859	0.456282	243	520
AURKA	-0.0797148	0.0693253	0.108954	243	520
AURKB	0.0593931	0.176277	0.244966	243	520
AURKC	-0.0488632	0.266037	0.346866	243	520
AUTS2	0.292138	1.08671e-11	1.41736e-10	243	520
AVEN	-0.288254	2.08249e-11	2.58091e-10	243	520
AVIL	0.127013	0.00371819	0.00819204	243	519
AVL9	-0.110269	0.0118644	0.0230321	243	520
AVPI1	-0.115726	0.00825404	0.0167033	243	520
AVPR1A	-0.0946416	0.0309424	0.0537679	243	509
AVPR1B	0.063439	0.148569	0.211146	243	141
AVPR2	0.258842	2.08937e-09	1.72664e-08	243	513
AVP	0.0907759	0.0385179	0.0652229	243	19
AWAT1	-0.0189873	0.66576	0.733493	243	105
AWAT2	0.0290844	0.508118	0.590598	243	151
AXIN1	-0.0874929	0.0461335	0.0764369	243	520
AXIN2	0.114614	0.00889811	0.0178376	243	520
AXL	-0.125376	0.00419075	0.00913439	243	520
AZGP1	0.128235	0.00339765	0.00756768	243	511
AZI1	0.0706959	0.107343	0.159211	243	520
AZI2	-0.0560569	0.201878	0.274572	243	520
AZIN1	0.00915121	0.835087	0.87315	243	520
AZU1	0.0402253	0.35996	0.445181	243	328
B2M	-0.173176	7.20067e-05	0.00023559	243	520
B3GALNT1	0.311947	3.36875e-13	6.02729e-12	243	520
B3GALNT2	0.0555909	0.205658	0.27897	243	520
B3GALT1	0.0913579	0.0372854	0.0634182	243	300
B3GALT2	0.252454	5.28897e-09	4.07204e-08	243	488
B3GALT4	0.166603	0.000135247	0.000416927	243	520
B3GALT5	0.407501	3.19601e-22	3.25477e-20	243	397
B3GALT6	0.0839588	0.0557062	0.0900554	243	520
B3GALTL	0.0206855	0.637915	0.708974	243	520
B3GAT1	0.222988	2.78426e-07	1.50829e-06	243	496
B3GAT2	0.215303	7.19249e-07	3.58295e-06	243	507
B3GAT3	-0.104581	0.0170499	0.0317007	243	520
B3GNT1	-0.0656298	0.135019	0.194493	243	520
B3GNT2	-0.0104499	0.812093	0.854826	243	520
B3GNT3	0.102164	0.0197966	0.0361346	243	520
B3GNT4	-0.264734	8.67443e-10	7.76004e-09	243	520
B3GNT5	-0.0359475	0.413345	0.499143	243	520
B3GNT6	0.450443	2.39705e-27	6.53165e-25	243	367
B3GNT7	0.22941	1.22668e-07	7.13228e-07	243	520
B3GNT8	0.0184606	0.674493	0.741093	243	520
B3GNT9	-0.0577978	0.1882	0.258824	243	520
B3GNTL1	0.065796	0.134031	0.193237	243	520
B4GALNT1	-0.106894	0.0147411	0.0279203	243	520
B4GALNT2	0.207346	1.85359e-06	8.51385e-06	243	434
B4GALNT3	-0.0418768	0.34056	0.425442	243	520
B4GALNT4	0.187994	1.59499e-05	6.02549e-05	243	519
B4GALT1	-0.116312	0.00793188	0.0161342	243	520
B4GALT2	-0.180156	3.59387e-05	0.000125614	243	520
B4GALT3	0.00369642	0.932986	0.950042	243	520
B4GALT4	0.238634	3.62171e-08	2.33168e-07	243	520
B4GALT5	0.180859	3.3459e-05	0.000117649	243	520
B4GALT6	0.309681	5.08025e-13	8.7554e-12	243	520
B4GALT7	-0.0041976	0.923926	0.943134	243	520
B9D1	0.0678866	0.122077	0.178233	243	520
B9D2	0.244018	1.73535e-08	1.19262e-07	243	520
BAALC	0.14248	0.00112255	0.00280554	243	520
BAAT	0.103994	0.0176846	0.032721	243	428
BACE1	-0.0953852	0.0296418	0.0518115	243	520
BACE2	0.0689221	0.116473	0.171178	243	520
BACH1	-0.117134	0.0074987	0.0153631	243	520
BACH2	0.151944	0.000507579	0.00136957	243	520
BAD	0.0289008	0.510801	0.592999	243	520
BAG1	0.0824481	0.0602745	0.0966194	243	520
BAG2	-0.0991145	0.0238034	0.0426415	243	520
BAG3	-0.100444	0.0219775	0.0396914	243	520
BAG4	0.186298	1.90694e-05	7.11144e-05	243	520
BAG5	-0.00242861	0.955941	0.967262	243	520
BAGE2	0.0959055	0.0287599	0.0504756	243	459
BAGE	0.0673602	0.125006	0.181916	243	97
BAHCC1	0.0866804	0.0482023	0.0794272	243	520
BAHD1	0.232058	8.68772e-08	5.20128e-07	243	520
BAI1	0.178296	4.33615e-05	0.000148849	243	518
BAI2	0.107385	0.014288	0.0271744	243	520
BAI3	0.140584	0.00130863	0.00321616	243	451
BAIAP2L1	-0.00511924	0.907291	0.930974	243	520
BAIAP2L2	-0.262297	1.25099e-09	1.08169e-08	243	520
BAIAP2	-0.124956	0.00432042	0.00939125	243	520
BAIAP3	0.174669	6.22018e-05	0.000206629	243	520
BAK1	-0.328372	1.54066e-14	3.56907e-13	243	520
BAMBI	0.106787	0.0148411	0.0280887	243	520
BANF1	-0.120684	0.00586065	0.0123157	243	520
BANF2	0.0978095	0.0257221	0.045705	243	13
BANK1	0.370189	2.46971e-18	1.20872e-16	243	518
BANP	0.0868276	0.0478219	0.0789037	243	520
BAP1	-0.0162166	0.71218	0.772479	243	520
BARD1	0.234017	6.71214e-08	4.11129e-07	243	519
BARHL1	0.00665056	0.879745	0.909364	243	121
BARHL2	0.0804679	0.0667268	0.105404	243	72
BARX1	-0.0480054	0.274532	0.355875	243	514
BARX2	-0.0431892	0.32563	0.409608	243	519
BASE	0.0240132	0.584828	0.661718	243	8
BASP1	-0.169066	0.00010709	0.00033777	243	520
BAT1	0.0551205	0.209526	0.283359	243	520
BAT2L1	0.164341	0.000167119	0.000502728	243	520
BAT2L2	0.159854	0.000252188	0.000728422	243	520
BAT2	0.0900719	0.0400544	0.0675355	243	520
BAT3	0.0682893	0.119874	0.175485	243	520
BAT4	0.0764028	0.0817531	0.125885	243	520
BAT5	0.0947205	0.0308022	0.0535565	243	520
BATF2	-0.180864	3.34404e-05	0.000117616	243	520
BATF3	-0.0396315	0.367101	0.452348	243	520
BATF	0.154858	0.000393795	0.00108923	243	520
BAX	-0.0509418	0.246208	0.325266	243	520
BAZ1A	-0.0181388	0.679851	0.745879	243	520
BAZ1B	0.179179	3.96731e-05	0.000137499	243	520
BAZ2A	-0.00943554	0.83004	0.868999	243	520
BAZ2B	0.216112	6.51932e-07	3.27656e-06	243	520
BBC3	0.135355	0.0019788	0.00466631	243	520
BBOX1	-0.161877	0.000209756	0.000616729	243	517
BBS10	0.128711	0.00327972	0.00733256	243	520
BBS12	0.0310798	0.479446	0.563561	243	520
BBS1	0.247845	1.01782e-08	7.3666e-08	243	520
BBS2	-0.0531875	0.225972	0.302336	243	520
BBS4	0.195386	7.18661e-06	2.93639e-05	243	520
BBS5	0.179737	3.74976e-05	0.000130587	243	520
BBS7	-0.0298319	0.497274	0.580368	243	520
BBS9	0.212719	9.82095e-07	4.76147e-06	243	520
BBX	0.162699	0.000194514	0.000576535	243	520
BCAM	-0.103726	0.0179811	0.0331903	243	520
BCAN	0.159921	0.000250678	0.000724477	243	507
BCAP29	-0.132073	0.00254688	0.00585512	243	520
BCAP31	-0.111805	0.0107287	0.021079	243	520
BCAR1	-0.227113	1.64924e-07	9.34183e-07	243	520
BCAR3	-0.245279	1.45704e-08	1.0173e-07	243	520
BCAR4	0.0480582	0.274003	0.355305	243	145
BCAS1	0.399492	2.40674e-21	2.13787e-19	243	520
BCAS2	0.0664287	0.130322	0.18859	243	520
BCAS3	0.298123	3.91167e-12	5.57026e-11	243	520
BCAS4	0.0241839	0.582161	0.658959	243	520
BCAT1	-0.032614	0.458013	0.543098	243	520
BCAT2	0.221153	3.50312e-07	1.86427e-06	243	520
BCCIP	-0.0459515	0.295614	0.378197	243	520
BCDIN3D	0.239889	3.05556e-08	1.99264e-07	243	520
BCHE	0.0253365	0.564303	0.643149	243	500
BCKDHA	0.139306	0.00144977	0.00352673	243	520
BCKDHB	0.336022	3.43111e-15	8.96177e-14	243	520
BCKDK	-0.274826	1.82858e-10	1.8688e-09	243	520
BCL10	-0.0068998	0.875274	0.905961	243	520
BCL11A	0.366781	5.29019e-18	2.46354e-16	243	520
BCL11B	-0.0638058	0.14623	0.208343	243	520
BCL2A1	-0.000912884	0.983432	0.987484	243	520
BCL2L10	0.0405411	0.356197	0.441503	243	512
BCL2L11	0.309408	5.33689e-13	9.13523e-12	243	520
BCL2L12	-0.0190464	0.664783	0.732737	243	520
BCL2L13	-0.081539	0.0631696	0.100541	243	520
BCL2L14	0.252613	5.16971e-09	3.99701e-08	243	510
BCL2L15	0.560043	2.88446e-44	7.27029e-41	243	510
BCL2L1	-0.0824519	0.0602625	0.0966078	243	520
BCL2L2	-0.0622567	0.156299	0.220685	243	520
BCL2	0.381519	1.8374e-19	1.1326e-17	243	520
BCL3	0.240041	2.99323e-08	1.95769e-07	243	520
BCL6B	0.078307	0.0744047	0.115934	243	520
BCL6	0.257642	2.49256e-09	2.03894e-08	243	520
BCL7A	0.0802401	0.0675042	0.106465	243	520
BCL7B	-0.0613417	0.162487	0.228145	243	520
BCL7C	-0.0223337	0.611367	0.685057	243	520
BCL8	0.0582606	0.184682	0.254802	243	444
BCL9L	-0.164896	0.000158705	0.000480367	243	520
BCL9	0.262583	1.19862e-09	1.03952e-08	243	520
BCLAF1	0.231931	8.83306e-08	5.27889e-07	243	520
BCMO1	0.207296	1.86442e-06	8.55774e-06	243	485
BCO2	0.0673246	0.125206	0.182141	243	520
BCORL1	0.0517643	0.238654	0.316739	243	520
BCORL2	0.213295	9.16487e-07	4.47242e-06	243	292
BCOR	0.278299	1.05422e-10	1.14164e-09	243	520
BCR	0.0203366	0.643595	0.714185	243	520
BCS1L	-0.0545847	0.213995	0.28834	243	520
BCYRN1	0.0572114	0.192729	0.263972	243	19
BDH1	-0.00152472	0.972331	0.979373	243	520
BDH2	0.177032	4.92099e-05	0.00016702	243	520
BDKRB1	-0.250479	7.01251e-09	5.27416e-08	243	520
BDKRB2	-0.248554	9.21051e-09	6.73575e-08	243	520
BDNFOS	0.398944	2.75832e-21	2.38708e-19	243	517
BDNF	0.194723	7.72875e-06	3.13199e-05	243	520
BDP1	0.102396	0.0195172	0.0356956	243	520
BEAN	-0.0589637	0.17943	0.248474	243	517
BECN1	0.0330154	0.452496	0.537757	243	520
BEGAIN	0.0649723	0.138982	0.199376	243	519
BEND2	0.0977228	0.0258541	0.0458991	243	99
BEND3	0.13386	0.0022214	0.00517471	243	520
BEND4	0.242743	2.06899e-08	1.39997e-07	243	394
BEND5	0.378898	3.38235e-19	1.96547e-17	243	513
BEND6	-0.182174	2.92485e-05	0.000104661	243	519
BEND7	0.324562	3.20515e-14	6.89005e-13	243	520
BEST1	0.0560317	0.20208	0.274763	243	520
BEST2	0.073729	0.0930508	0.140883	243	459
BEST3	-0.165675	0.000147559	0.000450201	243	457
BEST4	0.079705	0.0693595	0.108992	243	513
BET1L	-0.190387	1.23633e-05	4.79779e-05	243	520
BET1	0.119474	0.00637877	0.0132983	243	520
BET3L	-0.0672762	0.125479	0.182485	243	356
BEX1	0.244835	1.54979e-08	1.07536e-07	243	415
BEX2	0.402704	1.07827e-21	1.00194e-19	243	518
BEX4	0.307448	7.59029e-13	1.26071e-11	243	520
BEX5	0.235969	5.17937e-08	3.23936e-07	243	508
BEYLA	-0.0338444	0.441221	0.526779	243	19
BFAR	-0.133818	0.00222867	0.00518985	243	520
BFSP1	-0.167212	0.000127706	0.000395313	243	520
BFSP2	0.220402	3.84672e-07	2.02838e-06	243	406
BGLAP	-0.113571	0.00954288	0.0190047	243	520
BGN	-0.202962	3.07501e-06	1.35707e-05	243	520
BHLHA15	0.327866	1.69902e-14	3.89366e-13	243	473
BHLHB9	0.325627	2.614e-14	5.75422e-13	243	520
BHLHE22	0.207128	1.90129e-06	8.7111e-06	243	517
BHLHE23	0.113777	0.00941239	0.0187824	243	10
BHLHE40	0.116264	0.0079579	0.016179	243	520
BHLHE41	0.113808	0.00939287	0.0187504	243	520
BHMT2	0.140154	0.00135465	0.00331817	243	507
BHMT	0.1495	0.000625849	0.00165808	243	402
BICC1	-0.027981	0.524351	0.605591	243	513
BICD1	-0.123465	0.00481051	0.0103279	243	520
BICD2	-0.113776	0.00941262	0.0187824	243	520
BID	0.21336	9.09373e-07	4.44093e-06	243	520
BIK	0.201488	3.63639e-06	1.57652e-05	243	520
BIN1	-0.242434	2.15874e-08	1.45484e-07	243	520
BIN2	0.188618	1.49293e-05	5.68956e-05	243	520
BIN3	-0.0166616	0.704647	0.76637	243	520
BIRC2	-0.138926	0.00149433	0.0036216	243	520
BIRC3	0.21345	8.99552e-07	4.40149e-06	243	520
BIRC5	-0.0242258	0.581507	0.658386	243	520
BIRC6	0.131307	0.00269932	0.00616831	243	520
BIRC7	0.0494659	0.260178	0.340639	243	446
BIRC8	0.0736674	0.0933248	0.141202	243	58
BIVM	0.0441731	0.31472	0.398194	243	520
BLCAP	-0.161568	0.000215773	0.000632391	243	520
BLID	-0.00220681	0.959961	0.970089	243	63
BLK	0.280773	7.0875e-11	7.92197e-10	243	488
BLMH	0.0393963	0.369954	0.455255	243	520
BLM	0.206352	2.08113e-06	9.43859e-06	243	520
BLNK	0.180255	3.55772e-05	0.000124523	243	520
BLOC1S1	0.136602	0.00179534	0.00427303	243	520
BLOC1S2	-0.102101	0.0198722	0.0362561	243	520
BLOC1S3	-0.164694	0.00016172	0.000488382	243	520
BLVRA	-0.0349901	0.425903	0.511703	243	520
BLVRB	0.123896	0.00466398	0.0100432	243	520
BLZF1	-0.0994691	0.023304	0.0418286	243	520
BMF	0.251375	6.17199e-09	4.69762e-08	243	520
BMI1	0.231852	8.92492e-08	5.3259e-07	243	520
BMP10	0.0703237	0.10921	0.161683	243	98
BMP15	0.0933016	0.0334097	0.057569	243	40
BMP1	-0.246393	1.24756e-08	8.86395e-08	243	520
BMP2K	-0.0802644	0.0674212	0.106367	243	520
BMP2	-0.131316	0.00269757	0.00616516	243	520
BMP3	0.536074	5.06114e-40	7.85021e-37	243	410
BMP4	0.0242247	0.581525	0.658386	243	520
BMP5	-0.00160539	0.970867	0.978486	243	326
BMP6	0.151365	0.000533538	0.00143329	243	519
BMP7	0.327536	1.81098e-14	4.12616e-13	243	520
BMP8A	-0.0814028	0.063613	0.101167	243	520
BMP8B	0.167628	0.000122772	0.000381744	243	520
BMPER	0.115832	0.00819512	0.0166043	243	511
BMPR1A	0.166941	0.000131011	0.000404673	243	520
BMPR1B	-0.164723	0.000161279	0.000487268	243	518
BMPR2	0.0227869	0.604152	0.678821	243	520
BMS1P4	0.17545	5.75843e-05	0.000192782	243	517
BMS1P5	0.233626	7.06818e-08	4.30452e-07	243	519
BMS1	-0.156882	0.000329257	0.000927514	243	520
BMX	0.109246	0.0126791	0.0244278	243	515
BNC1	-0.281249	6.56402e-11	7.40251e-10	243	520
BNC2	0.0371568	0.397799	0.483672	243	520
BNIP1	-0.077919	0.0758565	0.117797	243	520
BNIP2	-0.0138042	0.75349	0.808072	243	520
BNIP3L	0.037731	0.390543	0.47643	243	520
BNIP3	-0.319206	8.81978e-14	1.77842e-12	243	520
BNIPL	0.0385671	0.38012	0.465772	243	520
BOC	0.131077	0.0027466	0.00626145	243	520
BOD1L	0.121256	0.00562915	0.0118805	243	520
BOD1	-0.0105757	0.809873	0.853246	243	520
BOK	-0.243066	1.97897e-08	1.34312e-07	243	520
BOLA1	0.284173	4.08098e-11	4.80379e-10	243	520
BOLA2	-0.069589	0.112972	0.16656	243	520
BOLA3	-0.0750093	0.0874941	0.133654	243	520
BOLL	0.0757373	0.0844557	0.129533	243	300
BOP1	-0.29429	7.54649e-12	1.01921e-10	243	520
BPESC1	0.106889	0.0147455	0.0279235	243	98
BPGM	-0.165482	0.000150251	0.000457929	243	520
BPHL	0.0350465	0.425158	0.510961	243	520
BPIL1	0.279354	8.90546e-11	9.77516e-10	243	245
BPIL2	-0.216006	6.60412e-07	3.3167e-06	243	471
BPIL3	0.226733	1.73151e-07	9.75257e-07	243	62
BPI	0.162829	0.000192205	0.000570112	243	370
BPNT1	0.120628	0.00588403	0.0123615	243	520
BPTF	0.179618	3.79512e-05	0.000132076	243	520
BPY2	-0.0192495	0.66143	0.729679	243	14
BRAF	0.174982	6.03119e-05	0.000201013	243	520
BRAP	0.0758769	0.0838827	0.128693	243	520
BRCA1	0.205101	2.40527e-06	1.08162e-05	243	520
BRCA2	0.208588	1.6028e-06	7.46395e-06	243	520
BRCC3	0.203388	2.92872e-06	1.29876e-05	243	520
BRD1	0.182527	2.82098e-05	0.000101178	243	520
BRD2	0.192538	9.80573e-06	3.89092e-05	243	520
BRD3	0.21374	8.68782e-07	4.26232e-06	243	520
BRD4	0.0972155	0.0266387	0.0471467	243	520
BRD7P3	0.0312554	0.476966	0.561051	243	363
BRD7	-0.0238105	0.588002	0.664526	243	520
BRD8	0.218382	4.93799e-07	2.5394e-06	243	520
BRD9	0.0496631	0.25828	0.338553	243	520
BRDT	0.111259	0.011121	0.0217396	243	195
BREA2	0.106847	0.0147846	0.0279896	243	503
BRE	0.0113632	0.796017	0.842197	243	520
BRF1	-0.033004	0.452653	0.53788	243	520
BRF2	0.125048	0.00429157	0.00933296	243	520
BRI3BP	0.107687	0.0140153	0.0267213	243	520
BRI3	-0.150562	0.000571629	0.00152626	243	520
BRIP1	0.210714	1.24718e-06	5.92838e-06	243	520
BRIX1	0.0631166	0.150647	0.213814	243	520
BRMS1L	0.0591921	0.177748	0.246659	243	520
BRMS1	-0.268421	4.94821e-10	4.67114e-09	243	520
BRP44L	0.293396	8.78521e-12	1.16773e-10	243	520
BRP44	0.282886	5.03395e-11	5.81023e-10	243	520
BRPF1	0.132918	0.002388	0.00552325	243	520
BRPF3	0.211649	1.11594e-06	5.35247e-06	243	520
BRS3	0.0562917	0.199992	0.272549	243	109
BRSK1	0.0867625	0.0479897	0.0791287	243	520
BRSK2	0.199678	4.46019e-06	1.89537e-05	243	478
BRWD1	0.171236	8.69449e-05	0.000279878	243	520
BRWD3	0.194005	8.35979e-06	3.36125e-05	243	520
BSCL2	0.196619	6.27288e-06	2.58981e-05	243	520
BSDC1	0.127567	0.00356954	0.00790252	243	520
BSG	-0.161967	0.000208047	0.000612239	243	520
BSND	0.171065	8.8394e-05	0.00028418	243	252
BSN	0.298304	3.79149e-12	5.42595e-11	243	515
BSPRY	0.195793	6.87145e-06	2.81882e-05	243	518
BST1	0.014454	0.742287	0.798606	243	520
BST2	-0.231207	9.71019e-08	5.7621e-07	243	520
BSX	-0.0115177	0.793306	0.840093	243	18
BTAF1	0.144063	0.000986158	0.00249278	243	520
BTBD10	-0.0348404	0.427887	0.513687	243	520
BTBD11	-0.112537	0.0102223	0.0201923	243	520
BTBD12	0.17264	7.58737e-05	0.000247319	243	520
BTBD16	0.0500274	0.2548	0.334731	243	476
BTBD17	0.132741	0.00242057	0.00559024	243	129
BTBD18	0.226772	1.72273e-07	9.70582e-07	243	388
BTBD19	-0.0834035	0.0573507	0.0924027	243	516
BTBD1	0.084074	0.0553699	0.0895763	243	520
BTBD2	-0.0405314	0.356314	0.441593	243	520
BTBD3	0.132647	0.00243789	0.0056238	243	520
BTBD6	-0.117918	0.00710531	0.0146524	243	520
BTBD7	-0.0112845	0.797398	0.843143	243	520
BTBD8	0.222821	2.8433e-07	1.53747e-06	243	482
BTBD9	0.147629	0.000733139	0.0019065	243	520
BTC	0.291274	1.2571e-11	1.61454e-10	243	470
BTD	0.09521	0.0299439	0.0522761	243	520
BTF3L1	-0.0486007	0.268617	0.349703	243	183
BTF3L4	-0.00171665	0.968849	0.976852	243	520
BTF3	-0.0611805	0.163596	0.229479	243	520
BTG1	0.219853	4.11785e-07	2.15054e-06	243	520
BTG2	0.26495	8.3955e-10	7.53391e-09	243	520
BTG3	0.116555	0.00780162	0.0159049	243	520
BTG4	-0.0448824	0.307004	0.390093	243	357
BTK	0.155573	0.000369777	0.00103	243	520
BTLA	0.217442	5.54184e-07	2.82329e-06	243	512
BTN1A1	0.299096	3.30597e-12	4.81311e-11	243	329
BTN2A1	0.090332	0.0394808	0.0667135	243	520
BTN2A2	0.116823	0.00765975	0.0156485	243	520
BTN2A3	0.0243172	0.580082	0.657199	243	519
BTN3A1	-0.00533599	0.903384	0.927894	243	520
BTN3A2	-0.0298856	0.496499	0.579728	243	520
BTN3A3	-0.0910038	0.0380312	0.0645071	243	520
BTNL2	0.164681	0.000161906	0.000488724	243	123
BTNL3	0.0505286	0.250065	0.329584	243	235
BTNL8	0.168036	0.000118121	0.000369326	243	444
BTNL9	0.324525	3.22778e-14	6.93131e-13	243	514
BTRC	-0.042708	0.331054	0.415472	243	520
BUB1B	0.174997	6.02193e-05	0.000200738	243	520
BUB1	0.036006	0.412585	0.4984	243	520
BUB3	-0.0497554	0.257395	0.337634	243	520
BUD13	0.0570036	0.194353	0.265871	243	520
BUD31	-0.017656	0.687919	0.752397	243	520
BVES	-0.0520651	0.235933	0.313686	243	520
BYSL	-0.189315	1.38629e-05	5.3172e-05	243	520
BZRAP1	0.423583	4.68623e-24	6.7495e-22	243	519
BZW1	-0.197511	5.68234e-06	2.37076e-05	243	520
BZW2	-0.0337461	0.442549	0.528084	243	520
C10orf105	0.272412	2.66941e-10	2.63337e-09	243	515
C10orf107	0.205038	2.42294e-06	1.0886e-05	243	380
C10orf108	0.04228	0.335928	0.420697	243	337
C10orf10	0.191903	1.05025e-05	4.12973e-05	243	520
C10orf110	0.0282797	0.519931	0.601623	243	518
C10orf111	0.192055	1.0332e-05	4.06822e-05	243	503
C10orf113	-0.0983484	0.0249141	0.0444416	243	100
C10orf114	-0.0893283	0.0417334	0.070056	243	520
C10orf116	-0.0655937	0.135234	0.194776	243	520
C10orf118	0.111097	0.0112398	0.021945	243	520
C10orf119	0.066274	0.131222	0.189728	243	520
C10orf11	0.148622	0.00067426	0.00176983	243	520
C10orf120	0.102705	0.0191496	0.0350903	243	52
C10orf122	0.129465	0.0031003	0.0069724	243	51
C10orf125	-0.0426813	0.331357	0.415773	243	520
C10orf128	0.129939	0.00299233	0.00675745	243	504
C10orf129	0.0820422	0.0615531	0.0983952	243	58
C10orf12	0.0470664	0.284039	0.365849	243	520
C10orf131	0.00580939	0.89486	0.921174	243	346
C10orf137	0.276952	1.30658e-10	1.38809e-09	243	520
C10orf140	0.157977	0.00029862	0.000849157	243	519
C10orf18	0.079848	0.0688597	0.10834	243	520
C10orf25	0.102022	0.0199693	0.0364135	243	518
C10orf26	-0.0894743	0.0413992	0.0695702	243	520
C10orf27	0.0335647	0.445006	0.530357	243	146
C10orf28	0.182857	2.72668e-05	9.825e-05	243	520
C10orf2	-0.0451252	0.304392	0.387412	243	520
C10orf32	0.00476223	0.91373	0.935873	243	520
C10orf35	0.213461	8.9843e-07	4.39814e-06	243	519
C10orf40	0.108987	0.0128925	0.0247774	243	32
C10orf41	0.0873666	0.04645	0.0769044	243	520
C10orf46	-0.159925	0.000250579	0.000724294	243	520
C10orf47	-0.0390732	0.373895	0.459624	243	520
C10orf4	0.0638219	0.146128	0.208221	243	520
C10orf50	0.0706089	0.107778	0.159773	243	188
C10orf53	0.131556	0.0026488	0.00606799	243	64
C10orf54	0.107696	0.0140066	0.0267097	243	520
C10orf55	-0.193334	8.99396e-06	3.59188e-05	243	519
C10orf57	0.124462	0.00447745	0.00969329	243	520
C10orf58	-0.118963	0.00660984	0.0137247	243	520
C10orf62	0.147294	0.000754044	0.00195632	243	213
C10orf67	-0.192206	1.01645e-05	4.0101e-05	243	501
C10orf68	0.176882	4.99531e-05	0.000169173	243	478
C10orf71	-0.14857	0.00067719	0.00177636	243	308
C10orf72	0.0974726	0.0262384	0.0465037	243	520
C10orf75	0.39686	4.61822e-21	3.89631e-19	243	520
C10orf76	-0.0936424	0.0327667	0.056582	243	520
C10orf78	-0.0851608	0.0522803	0.0852689	243	520
C10orf79	0.289286	1.7537e-11	2.20321e-10	243	512
C10orf81	0.528883	8.17256e-39	1.09861e-35	243	492
C10orf82	0.0879339	0.0450423	0.0748873	243	343
C10orf84	-0.129098	0.0031864	0.00714656	243	520
C10orf88	0.0729574	0.0965336	0.145283	243	520
C10orf90	0.246216	1.27867e-08	9.0553e-08	243	365
C10orf91	0.00483092	0.912491	0.934949	243	514
C10orf93	0.17334	7.08648e-05	0.000232118	243	356
C10orf95	-0.00280331	0.949152	0.962202	243	518
C10orf96	0.017144	0.696513	0.759572	243	21
C10orf99	-0.108102	0.0136476	0.0260721	243	519
C11orf10	-0.0382063	0.384596	0.470256	243	520
C11orf16	0.294419	7.38277e-12	9.99773e-11	243	360
C11orf17	-0.117334	0.00739653	0.0151754	243	520
C11orf1	-0.00965466	0.826155	0.865876	243	520
C11orf20	-0.164785	0.000160354	0.000484838	243	500
C11orf21	0.164989	0.000157338	0.000476932	243	495
C11orf24	-0.300739	2.48416e-12	3.70153e-11	243	520
C11orf2	-0.0612297	0.163257	0.22905	243	520
C11orf30	0.13783	0.00162999	0.00391975	243	520
C11orf31	0.0390699	0.373936	0.459646	243	520
C11orf34	0.0106122	0.809229	0.852791	243	169
C11orf35	0.0550935	0.20975	0.283623	243	519
C11orf36	0.0678431	0.122318	0.178519	243	57
C11orf41	-0.0386258	0.379395	0.465109	243	519
C11orf42	0.152977	0.000464142	0.00126217	243	254
C11orf45	-0.123576	0.00477237	0.0102558	243	520
C11orf46	0.11016	0.011949	0.0231761	243	520
C11orf48	-0.0983229	0.0249519	0.0444933	243	520
C11orf49	0.070257	0.109548	0.162134	243	520
C11orf51	-0.133475	0.00228821	0.00531445	243	520
C11orf52	0.174882	6.09071e-05	0.000202729	243	519
C11orf53	0.178949	4.06019e-05	0.000140356	243	477
C11orf54	0.149814	0.000609329	0.00161895	243	520
C11orf57	-0.0655864	0.135278	0.194825	243	520
C11orf58	-0.104898	0.0167164	0.0311756	243	520
C11orf59	-0.210664	1.25461e-06	5.95948e-06	243	520
C11orf61	0.138583	0.00153553	0.00371297	243	520
C11orf63	-0.153634	0.000438329	0.00119892	243	519
C11orf64	0.00959295	0.827249	0.866752	243	3
C11orf65	-0.085914	0.0502244	0.0823756	243	519
C11orf66	0.101026	0.0212173	0.0384631	243	518
C11orf67	0.0388816	0.376244	0.461921	243	520
C11orf68	-0.165994	0.000143212	0.00043873	243	520
C11orf70	0.125082	0.00428095	0.0093169	243	518
C11orf71	0.088803	0.0429549	0.0718732	243	520
C11orf73	-0.181623	3.09488e-05	0.000109844	243	520
C11orf74	-0.0679187	0.121901	0.178052	243	520
C11orf75	0.210657	1.2556e-06	5.96135e-06	243	520
C11orf80	-0.062794	0.152749	0.216264	243	520
C11orf82	0.106162	0.0154403	0.0290589	243	520
C11orf83	-0.114709	0.00884154	0.0177429	243	520
C11orf84	0.0672041	0.125885	0.182983	243	520
C11orf85	0.227491	1.57106e-07	8.94126e-07	243	211
C11orf86	-0.0556938	0.204819	0.277981	243	284
C11orf87	-0.0976115	0.0260245	0.046165	243	407
C11orf88	0.183797	2.47447e-05	8.98781e-05	243	461
C11orf90	0.139556	0.00142114	0.0034642	243	374
C11orf92	0.573858	7.12357e-47	2.8728e-43	243	516
C11orf93	0.514632	1.67042e-36	1.46445e-33	243	515
C11orf94	0.0428029	0.32998	0.414331	243	74
C11orf95	-0.027587	0.53021	0.611098	243	520
C11orf9	0.385111	7.89249e-20	5.18385e-18	243	520
C12orf10	0.0195113	0.657117	0.726078	243	520
C12orf11	-0.15142	0.000531054	0.00142718	243	520
C12orf12	-0.00709261	0.871818	0.903219	243	41
C12orf23	-0.0541045	0.218059	0.293053	243	520
C12orf24	-0.0293255	0.504607	0.587363	243	520
C12orf26	0.233672	7.02572e-08	4.28254e-07	243	520
C12orf27	0.114484	0.00897663	0.0179883	243	177
C12orf29	0.0442706	0.313651	0.397141	243	520
C12orf32	0.246594	1.21287e-08	8.63265e-08	243	520
C12orf34	0.373705	1.11487e-18	5.86954e-17	243	520
C12orf35	0.131165	0.00272851	0.00622513	243	520
C12orf36	0.1605	0.000237853	0.000691176	243	480
C12orf39	-0.0414631	0.345357	0.430261	243	187
C12orf40	0.195299	7.25574e-06	2.96043e-05	243	113
C12orf41	0.202148	3.3737e-06	1.47565e-05	243	520
C12orf42	0.117602	0.00726135	0.014936	243	423
C12orf43	-0.0690846	0.115612	0.170062	243	520
C12orf44	-0.0939442	0.0322063	0.055748	243	520
C12orf45	-0.110392	0.0117695	0.0228743	243	520
C12orf47	0.116725	0.00771136	0.0157349	243	520
C12orf48	0.238507	3.68437e-08	2.37051e-07	243	520
C12orf49	0.178604	4.2038e-05	0.000144725	243	520
C12orf4	0.0452671	0.302872	0.38594	243	520
C12orf50	0.145166	0.000900386	0.00229583	243	197
C12orf51	0.188275	1.54825e-05	5.8693e-05	243	520
C12orf52	0.113042	0.00988527	0.0196091	243	520
C12orf53	0.0760848	0.0830355	0.127607	243	511
C12orf54	0.203225	2.98391e-06	1.32149e-05	243	516
C12orf56	0.160414	0.000239714	0.000696083	243	511
C12orf57	0.0996793	0.0230122	0.0413416	243	520
C12orf59	-0.0303631	0.489642	0.573221	243	514
C12orf5	-0.0346839	0.429966	0.515755	243	520
C12orf60	0.0751834	0.0867595	0.132632	243	520
C12orf61	0.0979053	0.0255768	0.0454949	243	520
C12orf62	0.0952655	0.029848	0.0521359	243	520
C12orf63	0.236716	4.68709e-08	2.96364e-07	243	474
C12orf65	0.13562	0.00193848	0.00457968	243	520
C12orf66	0.112741	0.0100849	0.0199521	243	520
C12orf68	0.253082	4.83312e-09	3.75839e-08	243	520
C12orf69	0.194709	7.74095e-06	3.13557e-05	243	460
C12orf70	-0.124769	0.0043793	0.00949814	243	519
C12orf71	0.0138334	0.752985	0.807681	243	290
C12orf72	0.104488	0.0171499	0.0318602	243	520
C12orf73	0.141247	0.00124055	0.00307077	243	520
C12orf74	0.378389	3.80556e-19	2.16766e-17	243	348
C12orf75	-0.159396	0.00026285	0.000756313	243	520
C12orf76	0.112032	0.0105696	0.0207947	243	520
C12orf77	0.117206	0.0074616	0.0152995	243	194
C13orf15	0.0268187	0.541731	0.621994	243	520
C13orf16	-0.285585	3.23707e-11	3.86914e-10	243	493
C13orf18	0.106138	0.0154632	0.0290967	243	520
C13orf1	-0.236552	4.79122e-08	3.02379e-07	243	520
C13orf23	0.164701	0.000161613	0.000488131	243	520
C13orf26	0.144761	0.000931097	0.00236725	243	83
C13orf27	-0.0203085	0.644053	0.714575	243	520
C13orf28	-0.00620135	0.887812	0.915882	243	3
C13orf29	-0.230175	1.11078e-07	6.52043e-07	243	520
C13orf30	0.357121	4.36396e-17	1.69874e-15	243	261
C13orf31	0.0646436	0.140996	0.20192	243	520
C13orf33	-0.120976	0.00574145	0.0120958	243	520
C13orf34	0.0137688	0.754101	0.80845	243	520
C13orf35	-0.0194054	0.65886	0.72744	243	88
C13orf36	0.210192	1.32674e-06	6.26811e-06	243	174
C13orf37	-0.0360054	0.412593	0.4984	243	520
C13orf38	0.0843708	0.0545116	0.0884005	243	445
C13orf39	0.0363386	0.408279	0.493942	243	59
C14orf101	0.245058	1.50255e-08	1.04659e-07	243	520
C14orf102	-0.0191947	0.662334	0.730516	243	520
C14orf104	-0.00748912	0.864719	0.897617	243	520
C14orf105	0.0782124	0.0747565	0.116419	243	97
C14orf106	0.157161	0.000321202	0.000907358	243	520
C14orf109	-0.0869733	0.0474477	0.0783888	243	520
C14orf115	0.115615	0.00831651	0.0168165	243	224
C14orf118	-0.140437	0.00132426	0.00324887	243	520
C14orf119	-0.210699	1.24945e-06	5.93774e-06	243	520
C14orf126	-0.13572	0.0019235	0.00454748	243	520
C14orf128	-0.0255945	0.560341	0.63932	243	520
C14orf129	-0.111422	0.0110027	0.0215333	243	520
C14orf132	0.159818	0.000253014	0.000730286	243	520
C14orf135	-0.0140196	0.749771	0.804984	243	520
C14orf138	0.0364531	0.406802	0.492481	243	520
C14orf139	0.100936	0.021333	0.0386531	243	519
C14orf142	0.0237225	0.589383	0.665739	243	520
C14orf143	0.0960457	0.0285262	0.0501178	243	520
C14orf145	0.142894	0.00108532	0.00271923	243	520
C14orf147	-0.162449	0.000199032	0.000588239	243	520
C14orf148	0.117418	0.00735412	0.0151037	243	496
C14orf149	-0.212197	1.04532e-06	5.04255e-06	243	520
C14orf153	-0.149322	0.000635376	0.00167913	243	520
C14orf156	-0.208378	1.64286e-06	7.62409e-06	243	520
C14orf159	0.186939	1.7828e-05	6.67318e-05	243	520
C14orf162	0.275224	1.71756e-10	1.77241e-09	243	451
C14orf165	0.0535995	0.222392	0.298179	243	8
C14orf166B	0.0805506	0.0664466	0.105002	243	100
C14orf166	-0.141496	0.0012159	0.00301902	243	520
C14orf167	0.198797	4.92344e-06	2.07604e-05	243	520
C14orf169	-0.00433673	0.921412	0.941442	243	520
C14orf174	0.126773	0.00378432	0.00832411	243	518
C14orf176	0.150995	0.000550766	0.00147622	243	520
C14orf177	0.0645693	0.141454	0.202476	243	33
C14orf178	0.106946	0.0146925	0.0278491	243	275
C14orf179	-0.102109	0.0198629	0.0362457	243	520
C14orf180	-0.0420389	0.338693	0.423555	243	70
C14orf181	0.0695444	0.113203	0.166847	243	520
C14orf182	-0.076309	0.0821295	0.126397	243	517
C14orf183	-0.0136906	0.755454	0.809358	243	86
C14orf184	0.279792	8.30098e-11	9.1515e-10	243	304
C14orf19	-0.0219668	0.617233	0.690441	243	520
C14orf1	-0.072949	0.096572	0.145319	243	520
C14orf21	-0.114483	0.0089772	0.0179883	243	520
C14orf23	0.246518	1.22588e-08	8.7222e-08	243	131
C14orf28	0.113574	0.00954096	0.0190047	243	520
C14orf2	-0.13583	0.00190703	0.00451277	243	520
C14orf33	-0.162068	0.000206123	0.000607198	243	520
C14orf34	-0.235661	5.39587e-08	3.36894e-07	243	514
C14orf37	0.0869404	0.047532	0.0785024	243	520
C14orf39	0.151766	0.000515433	0.00138835	243	351
C14orf43	-0.106411	0.0151992	0.0286748	243	520
C14orf45	0.2157	6.85452e-07	3.42964e-06	243	520
C14orf48	-0.00607767	0.890035	0.917462	243	142
C14orf49	-0.0612344	0.163225	0.229021	243	520
C14orf4	0.101495	0.0206207	0.0374929	243	520
C14orf50	-0.0302343	0.491487	0.574915	243	515
C14orf53	-0.0649691	0.139001	0.19939	243	9
C14orf64	0.0543273	0.216167	0.290818	243	515
C14orf68	0.0674579	0.124459	0.18125	243	349
C14orf70	0.0287078	0.513629	0.595596	243	31
C14orf72	0.00211404	0.961643	0.971326	243	515
C14orf73	0.145449	0.000879502	0.00224797	243	509
C14orf79	-0.0839301	0.0557902	0.0901839	243	520
C14orf80	-0.0373775	0.395	0.480859	243	520
C14orf86	0.177254	4.81302e-05	0.000163686	243	140
C14orf93	0.184731	2.24603e-05	8.24185e-05	243	520
C15orf17	0.101079	0.0211486	0.0383558	243	520
C15orf21	0.05983	0.173112	0.240999	243	520
C15orf23	-0.020193	0.645939	0.716089	243	520
C15orf24	-0.0853467	0.0517664	0.0845702	243	520
C15orf26	0.132455	0.00247385	0.00570087	243	472
C15orf27	0.154454	0.000408023	0.00112549	243	519
C15orf28	0.272556	2.61027e-10	2.58007e-09	243	411
C15orf29	-0.0304659	0.488172	0.571732	243	520
C15orf2	0.146743	0.000789659	0.00204032	243	97
C15orf32	-0.0227871	0.60415	0.678821	243	110
C15orf33	0.27298	2.443e-10	2.42783e-09	243	518
C15orf34	0.104496	0.017141	0.0318466	243	518
C15orf37	0.192465	9.88419e-06	3.91827e-05	243	520
C15orf38	0.0515867	0.240271	0.318403	243	520
C15orf39	0.147569	0.000736833	0.00191463	243	520
C15orf40	0.0621177	0.157227	0.221856	243	520
C15orf41	0.160584	0.000236024	0.000686434	243	520
C15orf42	0.171176	8.74519e-05	0.000281361	243	520
C15orf43	0.132178	0.00252666	0.00581262	243	25
C15orf44	0.125917	0.00402876	0.00881658	243	520
C15orf48	0.287302	2.43879e-11	2.97494e-10	243	520
C15orf50	0.155441	0.000374104	0.00104047	243	90
C15orf51	0.155022	0.000388151	0.00107524	243	423
C15orf52	-0.137734	0.0016424	0.00394489	243	520
C15orf53	0.115039	0.0086473	0.0173999	243	345
C15orf54	-0.078317	0.0743675	0.115885	243	424
C15orf55	0.157684	0.000306549	0.000869863	243	330
C15orf56	0.399213	2.57955e-21	2.26148e-19	243	430
C15orf57	0.0648335	0.139829	0.200463	243	520
C15orf58	0.342109	1.00745e-15	2.96127e-14	243	520
C15orf59	0.200871	3.89924e-06	1.68e-05	243	517
C15orf5	0.0463958	0.290963	0.37336	243	175
C15orf60	0.183316	2.60065e-05	9.40655e-05	243	146
C15orf61	0.0554676	0.206667	0.280112	243	520
C15orf62	0.210909	1.21866e-06	5.80924e-06	243	520
C15orf63	-0.0763954	0.0817828	0.125921	243	520
C16orf11	0.0347548	0.429024	0.514747	243	260
C16orf13	-0.0768581	0.0799446	0.123393	243	520
C16orf3	0.16741	0.000125338	0.000388579	243	379
C16orf42	-0.202508	3.23814e-06	1.42283e-05	243	520
C16orf45	0.0577821	0.188321	0.258972	243	520
C16orf46	0.130053	0.00296678	0.00671028	243	520
C16orf48	0.0500732	0.254364	0.334372	243	520
C16orf52	0.011933	0.78603	0.834141	243	520
C16orf53	0.109046	0.0128441	0.024696	243	520
C16orf54	0.126564	0.00384267	0.00844048	243	520
C16orf55	0.0188807	0.667525	0.735075	243	520
C16orf57	-0.311155	3.89005e-13	6.88665e-12	243	520
C16orf58	0.049676	0.258156	0.338449	243	520
C16orf59	0.130149	0.00294546	0.00666656	243	520
C16orf5	0.211533	1.13154e-06	5.42342e-06	243	520
C16orf61	0.00137641	0.975021	0.981201	243	520
C16orf62	0.0490069	0.264632	0.34542	243	520
C16orf63	0.119353	0.00643277	0.0133957	243	520
C16orf68	-0.106784	0.0148441	0.0280891	243	520
C16orf70	-0.051167	0.244123	0.322871	243	520
C16orf71	0.304796	1.21722e-12	1.94342e-11	243	518
C16orf72	-0.262177	1.27373e-09	1.09947e-08	243	520
C16orf73	0.277571	1.18414e-10	1.26267e-09	243	297
C16orf74	-0.208603	1.59997e-06	7.45418e-06	243	520
C16orf75	0.281719	6.08322e-11	6.90664e-10	243	520
C16orf78	0.016436	0.708462	0.769504	243	14
C16orf79	0.174154	6.54332e-05	0.000216259	243	519
C16orf7	0.107284	0.01438	0.0273292	243	520
C16orf80	0.0380107	0.387037	0.472782	243	520
C16orf81	0.0865612	0.0485124	0.0798599	243	189
C16orf82	0.0919922	0.0359807	0.0614686	243	87
C16orf86	0.120598	0.00589638	0.0123849	243	520
C16orf87	-0.259708	1.83871e-09	1.54161e-08	243	520
C16orf88	0.101965	0.0200388	0.0365288	243	520
C16orf89	0.390113	2.38996e-20	1.72111e-18	243	441
C16orf90	0.0549044	0.21132	0.285403	243	171
C16orf91	-0.156131	0.000351975	0.000985998	243	520
C16orf92	-0.0280352	0.523547	0.604974	243	66
C16orf93	0.208547	1.61064e-06	7.49355e-06	243	520
C17orf100	0.23317	7.50606e-08	4.54102e-07	243	520
C17orf101	-0.122095	0.00530454	0.0112673	243	520
C17orf102	0.0441346	0.315142	0.398602	243	57
C17orf103	-0.0139759	0.750525	0.805535	243	520
C17orf104	0.259737	1.83075e-09	1.53749e-08	243	517
C17orf105	0.101064	0.0211683	0.0383881	243	49
C17orf106	0.100584	0.0217928	0.0393931	243	520
C17orf107	0.110679	0.0115517	0.0224986	243	520
C17orf108	0.267126	6.03245e-10	5.59256e-09	243	520
C17orf28	0.382338	1.51674e-19	9.58734e-18	243	520
C17orf37	0.13629	0.00183968	0.00436878	243	520
C17orf39	-0.103628	0.0180906	0.0333649	243	520
C17orf42	0.0405079	0.356593	0.441857	243	520
C17orf44	0.292356	1.04751e-11	1.36978e-10	243	520
C17orf46	0.266668	6.46853e-10	5.95846e-09	243	439
C17orf47	0.0784069	0.0740345	0.115419	243	409
C17orf48	-0.0369117	0.400921	0.486676	243	520
C17orf49	0.0397488	0.365684	0.450987	243	520
C17orf50	0.150875	0.00055647	0.00148914	243	341
C17orf51	-0.0085561	0.845672	0.882114	243	520
C17orf53	0.198387	5.15407e-06	2.16334e-05	243	520
C17orf54	0.0665921	0.129377	0.187411	243	110
C17orf55	-0.158751	0.000278594	0.000797724	243	512
C17orf56	0.0461396	0.293639	0.376075	243	520
C17orf57	0.306777	8.5573e-13	1.40513e-11	243	515
C17orf58	0.241628	2.4107e-08	1.60905e-07	243	520
C17orf59	-0.0496747	0.258169	0.338449	243	520
C17orf60	0.0568698	0.195404	0.267181	243	515
C17orf61	-0.120484	0.00594385	0.0124761	243	520
C17orf62	0.0454977	0.300414	0.383389	243	520
C17orf63	-0.160025	0.000248324	0.000718394	243	520
C17orf64	0.160875	0.000229877	0.000670317	243	281
C17orf65	0.283245	4.74798e-11	5.53081e-10	243	520
[truncated: 18,165 more rows]
